# Supplementary material for: Differential gene regulatory pathways and co-expression networks associated with fire blight infection in apple (Malus × domestica)
Source: Hortic Res. 2019 Apr 6;6:35. doi: 10.1038/s41438-019-0120-z (PMC6441656; doi:10.1038/s41438-019-0120-z)
Supplement: Supplementary file 4 — Supporting file S1 [file 41438_2019_120_MOESM4_ESM.xlsx]

## Sheet: Supp 1 - revised
Supporting file S1. Summary of fire blight infection RNA-seq experiment in two apple cultivars, 'Empire' and 'Gala'. Raw read were quality filtered and low quality reads (dropped reads) were filtered out from further alignment analysis. Remaining high quality reads were mapped to the apple genome sequence using 'STAR' software.
Cultivar	Treatment	Hours After Inoculation	Sample ID	Replication	Total raw reads	removing adapter, polyA, short			removing rRNA					Quality trimming and filtering short length reads		Genome alignment
						drop	clean	%clean	rRNA	clean	%clean	%Dropped reads	N dropped reads	clean	%clean	map	%map
Empire	Infected	24hpi	E_24HR1	1	9636897	309167	9327730	96.79	3840	9323890	99.9588	0.0411676	3967.28	9026809	96.8138	8612360	95.41
Empire	Infected	24hpi	E_24HR2	2	10915901	522823	10393078	95.21	74129	10318949	99.2867	0.713254	77858.1	9814479	95.1112	9273478	94.49
Empire	Infected	24hpi	E_24HR3	3	8545439	348866	8196573	95.92	56161	8140412	99.3148	0.685177	58551.3	7800889	95.8292	7386758	94.69
Empire	Infected	48hpi	E_48HR1	1	13496484	481871	13014613	96.43	119749	12894864	99.0799	0.920112	124183	12459349	96.6226	11760156	94.39
Empire	Infected	48hpi	E_48HR2	2	13222639	526737	12695902	96.02	72345	12623557	99.4302	0.56983	75346.5	12166732	96.3812	11536732	94.82
Empire	Infected	48hpi	E_48HR4	3	7532652	316234	7216418	95.8	46250	7170168	99.3591	0.6409	48276.7	6888150	96.0668	6538605	94.93
Empire	Infected	72hpi	E_72HR1	1	11032166	390080	10642086	96.46	170136	10471950	98.4013	1.59871	176372	10139995	96.8301	9567869	94.36
Empire	Infected	72hpi	E_72HR2	2	8276493	275912	8000581	96.67	46334	7954247	99.4209	0.579133	47931.9	7701507	96.8226	7278432	94.51
Empire	Infected	72hpi	E_72HR4	3	10881026	426854	10454172	96.08	78803	10375369	99.2462	0.753795	82020.6	10006881	96.4484	9458093	94.52
Empire	Control	24hpi	EC_24HR1	1	8725931	391202	8334729	95.52	51011	8283718	99.388	0.612029	53405.3	7922930	95.6446	7483353	94.45
Empire	Control	24hpi	EC_24HR2	2	8964336	363625	8600711	95.94	75710	8525001	99.1197	0.880276	78910.9	8173055	95.8716	7730185	94.58
Empire	Control	48hpi	EC_48HR1	1	11638133	449142	11188991	96.14	76901	11112090	99.3127	0.687292	79987.9	10725020	96.5167	10161581	94.75
Empire	Control	48hpi	EC_48HR2	2	10315542	419632	9895910	95.93	37384	9858526	99.6222	0.377772	38969.3	9482776	96.1886	8993603	94.84
Empire	Control	72hpi	EC_72HR1	1	22980911	958665	22022246	95.83	128900	21893346	99.4147	0.585317	134511	20968420	95.7753	19935695	95.07
Empire	Control	72hpi	EC_72HR2	2	24903131	1214548	23688583	95.12	123598	23564985	99.4782	0.521762	129935	22506258	95.5072	21346341	94.85
Gala	Infected	24hpi	G_24HR1	1	10138925	353104	9785821	96.52	3877	9781944	99.9604	0.0396185	4016.89	9392668	96.0205	9033079	96.17
Gala	Infected	24hpi	G_24HR2	2	8168508	375274	7793234	95.41	45031	7748203	99.4222	0.577822	47199.4	7373109	95.159	6980598	94.68
Gala	Infected	24hpi	G_24HR4	3	9299696	369208	8930488	96.03	59370	8871118	99.3352	0.664801	61824.5	8537492	96.2392	8126778	95.19
Gala	Infected	48hpi	G_48HR1	1	10459877	394280	10065597	96.23	66398	9999199	99.3403	0.659653	68998.9	9614620	96.1539	9173615	95.41
Gala	Infected	48hpi	G_48HR2	2	8626889	454179	8172710	94.74	39432	8133278	99.5175	0.482484	41623.3	7753571	95.3314	7354313	94.85
Gala	Infected	48hpi	G_48HR4	3	7054420	276499	6777921	96.08	35897	6742024	99.4704	0.529617	37361.4	6497958	96.3799	6205469	95.5
Gala	Infected	72hpi	G_72HR1	1	11546171	394456	11151715	96.58	74205	11077510	99.3346	0.665413	76829.8	10734372	96.9024	10236451	95.36
Gala	Infected	72hpi	G_72HR2	2	16729474	554467	16175007	96.69	122309	16052698	99.2438	0.75616	126502	15565927	96.9677	14772297	94.9
Gala	Infected	72hpi	G_72HR3	3	17175575	656855	16518720	96.18	101551	16417169	99.3852	0.614763	105589	15859318	96.602	15074181	95.05
Gala	Control	24hpi	GC_24HR1	1	9044688	338215	8706473	96.26	35518	8670955	99.5921	0.407949	36897.7	8366701	96.4911	7926043	94.73
Gala	Control	24hpi	GC_24HR2	2	6493252	240260	6252992	96.3	33867	6219125	99.4584	0.541613	35168.3	6000637	96.4868	5654095	94.22
Gala	Control	48hpi	GC_48HR1	1	5819879	234088	5585791	95.98	45587	5540204	99.1839	0.816124	47497.4	5353582	96.6315	5072731	94.75
Gala	Control	48hpi	GC_48HR2	2	7165277	211185	6954092	97.05	34879	6919213	99.4984	0.501561	35938.2	6741346	97.4294	6401066	94.95
Gala	Control	72hpi	GC_72HR1	1	9026326	342117	8684209	96.21	58315	8625894	99.3285	0.671506	60612.3	8326521	96.5294	7924570	95.17
Gala	Control	72hpi	GC_72HR2	2	9020696	329544	8691152	96.35	54072	8637080	99.3779	0.62215	56122.3	8349914	96.6752	7939426	95.08
