# Supplementary material for: Differential gene regulatory pathways and co-expression networks associated with fire blight infection in apple (Malus × domestica)
Source: Hortic Res. 2019 Apr 6;6:35. doi: 10.1038/s41438-019-0120-z (PMC6441656; doi:10.1038/s41438-019-0120-z)
Supplement: Supplementary file 5 — Supporting file S2 [file 41438_2019_120_MOESM5_ESM.xlsx]

## Sheet: Empire Total
Supporting file S2. Gene ontology enrichment analysis of differentially expressed genes in ‘Empire’ and ‘Gala’ apple cultivars at 24 hours post inoculation with fire blight.
		No significant Enrichment Term

## Sheet: Empire Up
No significant Enrichment Term

## Sheet: Empire Down
No significant Enrichment Term

## Sheet: Gala Total
GO term	Ontology	Description	Number in input list	Number in BG/Ref	p-value	FDR				GO SLIM	GO term	Ontology	Description	Number in input list	Number in BG/Ref	p-value	FDR
GO:0006952	P	defense response	49	588	1.3e-11	3.4e-09					GO:0006950	P	response to stress	58	1110	1.7e-06	7.9e-05
GO:0006323	P	DNA packaging	17	112	4e-08	1e-05					GO:0007049	P	cell cycle	13	143	0.00022	0.0099
GO:0071103	P	DNA conformation change	17	131	3e-07	7.9e-05					GO:0050896	P	response to stimulus	70	1760	0.00066	0.03
GO:0034728	P	nucleosome organization	15	106	5.6e-07	0.00015					GO:0005488; GO:0000166	F	binding; nucleotide binding	673	22167	6.3e-05	0.0015
GO:0031497	P	chromatin assembly	15	106	5.6e-07	0.00015
GO:0006334	P	nucleosome assembly	15	106	5.6e-07	0.00015
GO:0065004	P	protein-DNA complex assembly	15	108	6.9e-07	0.00018
GO:0071824	P	protein-DNA complex subunit organization	15	108	6.9e-07	0.00018
GO:0006333	P	chromatin assembly or disassembly	15	110	8.5e-07	0.00022
GO:0051276	P	chromosome organization	21	218	1.2e-06	0.00031
GO:0006950	P	response to stress	58	1110	1.7e-06	0.00045
GO:0007059	P	chromosome segregation	7	22	7.1e-06	0.0018
GO:0098813	P	nuclear chromosome segregation	7	22	7.1e-06	0.0018
GO:0006470	P	protein dephosphorylation	13	106	1.3e-05	0.0033
GO:0070271	P	protein complex biogenesis	19	218	1.4e-05	0.0037
GO:0006461	P	protein complex assembly	19	218	1.4e-05	0.0037
GO:0022607	P	cellular component assembly	22	292	2.6e-05	0.0067
GO:0000819	P	sister chromatid segregation	6	18	2.6e-05	0.0068
GO:0000070	P	mitotic sister chromatid segregation	6	18	2.6e-05	0.0068
GO:0034622	P	cellular macromolecular complex assembly	18	213	3.5e-05	0.0091
GO:0065003	P	macromolecular complex assembly	19	235	3.8e-05	0.0098
GO:0016311	P	dephosphorylation	14	142	5.6e-05	0.015
GO:0006325	P	chromatin organization	15	166	7.7e-05	0.02
GO:0006996	P	organelle organization	26	424	0.00013	0.034
GO:0071822	P	protein complex subunit organization	19	260	0.00013	0.034
GO:0048285	P	organelle fission	8	54	0.00019	0.049
GO:0007049	P	cell cycle	13	143	0.00022	0.056
GO:0000280	P	nuclear division	7	43	0.00028	0.073
GO:0043531	F	ADP binding	49	519	2e-13	3e-11
GO:0001882	F	nucleoside binding	164	4363	2.3e-06	0.00035
GO:0032559	F	adenyl ribonucleotide binding	152	3987	2.9e-06	0.00044
GO:0032555	F	purine ribonucleotide binding	163	4348	2.9e-06	0.00044
GO:0032550	F	purine ribonucleoside binding	163	4348	2.9e-06	0.00044
GO:0001883	F	purine nucleoside binding	163	4348	2.9e-06	0.00044
GO:0032549	F	ribonucleoside binding	163	4361	3.5e-06	0.00053
GO:0032553	F	ribonucleotide binding	164	4408	4.2e-06	0.00063
GO:0097367	F	carbohydrate derivative binding	165	4443	4.3e-06	0.00065
GO:0004722	F	protein serine/threonine phosphatase activity	11	66	4.5e-06	0.00068
GO:0030554	F	adenyl nucleotide binding	152	4043	6.1e-06	0.00092
GO:0017076	F	purine nucleotide binding	163	4413	6.8e-06	0.001
GO:0046982	F	protein heterodimerization activity	14	134	3.1e-05	0.0047
GO:0005488	F	binding	497	16879	6.3e-05	0.0095
GO:0004721	F	phosphoprotein phosphatase activity	13	131	9.6e-05	0.015
GO:0036094	F	small molecule binding	178	5346	0.00062	0.093
GO:0044815	C	DNA packaging complex	16	105	9.5e-08	4.9e-06
GO:0000786	C	nucleosome	14	101	1.7e-06	8.4e-05
GO:0032993	C	protein-DNA complex	14	101	1.7e-06	8.4e-05
GO:0044427	C	chromosomal part	16	148	5.9e-06	0.0003
GO:0000785	C	chromatin	14	116	7.1e-06	0.00036
GO:0005694	C	chromosome	16	179	5.1e-05	0.0026

## Sheet: Gala Up
GO term	Ontology	Description	Number in input list	Number in BG/Ref	p-value	FDR				GO SLIM	GO term	Ontology	Description	Number in input list	Number in BG/Ref	p-value	FDR
GO:0006323	P	DNA packaging	16	112	3.1e-11	6.7e-09					GO:0007049	P	cell cycle	13	143	3e-07	1.2e-05
GO:0051276	P	chromosome organization	20	218	1.7e-10	3.5e-08					GO:0016043	P	cellular component organization	28	760	6.4e-06	0.00025
GO:0071103	P	DNA conformation change	16	131	2.6e-10	5.5e-08					GO:0065007	P	biological regulation	31	1180	0.00084	0.033
GO:0034728	P	nucleosome organization	14	106	1.4e-09	2.9e-07					GO:0050789	P	regulation of biological process	27	1042	0.0022	0.085
GO:0006334	P	nucleosome assembly	14	106	1.4e-09	2.9e-07					GO:0016462	F	pyrophosphatase activity	35	1269	0.00016	0.0034
GO:0031497	P	chromatin assembly	14	106	1.4e-09	2.9e-07					GO:0016817	F	hydrolase activity, acting on acid anhydrides	35	1270	0.00017	0.0035
GO:0065004	P	protein-DNA complex assembly	14	108	1.7e-09	3.6e-07					GO:0016818	F	hydrolase activity, acting on acid anhydrides, in phosphorus-containing anhydrides	35	1270	0.00017	0.0035
GO:0071824	P	protein-DNA complex subunit organization	14	108	1.7e-09	3.6e-07					GO:0003774	F	motor activity	9	133	0.00017	0.0036
GO:0006333	P	chromatin assembly or disassembly	14	110	2.1e-09	4.5e-07					GO:0017111	F	nucleoside-triphosphatase activity	34	1238	0.00022	0.0046
GO:0006996	P	organelle organization	25	424	5.2e-09	1.1e-06					GO:0043232	C	intracellular non-membrane-bounded organelle	39	1106	2.6e-07	5.8e-06
GO:0034622	P	cellular macromolecular complex assembly	17	213	2.7e-08	5.8e-06					GO:0043228	C	non-membrane-bounded organelle	39	1106	2.6e-07	5.8e-06
GO:0070271	P	protein complex biogenesis	17	218	3.7e-08	7.9e-06					GO:0044446	C	intracellular organelle part	36	1010	6.1e-07	1.4e-05
GO:0006461	P	protein complex assembly	17	218	3.7e-08	7.9e-06					GO:0044422	C	organelle part	36	1010	6.1e-07	1.4e-05
GO:0022607	P	cellular component assembly	19	292	8.8e-08	1.9e-05					GO:0005856	C	cytoskeleton	14	273	5.4e-05	0.0012
GO:0065003	P	macromolecular complex assembly	17	235	1e-07	2.2e-05					GO:0043229	C	intracellular organelle	59	2661	0.00037	0.0082
GO:0007059	P	chromosome segregation	7	22	1.1e-07	2.4e-05					GO:0043226	C	organelle	59	2661	0.00037	0.0082
GO:0098813	P	nuclear chromosome segregation	7	22	1.1e-07	2.4e-05					GO:0032991	C	macromolecular complex
GO:0006325	P	chromatin organization	14	166	2.5e-07	5.2e-05
GO:0007049	P	cell cycle	13	143	3e-07	6.4e-05
GO:0071822	P	protein complex subunit organization	17	260	3.9e-07	8.3e-05
GO:0000819	P	sister chromatid segregation	6	18	7.5e-07	0.00016
GO:0000070	P	mitotic sister chromatid segregation	6	18	7.5e-07	0.00016
GO:0044085	P	cellular component biogenesis	20	391	1.5e-06	0.00032
GO:0048285	P	organelle fission	8	54	2.2e-06	0.00048
GO:0022402	P	cell cycle process	9	81	4.6e-06	0.00097
GO:0000280	P	nuclear division	7	43	5.6e-06	0.0012
GO:0016043	P	cellular component organization	28	760	6.4e-06	0.0013
GO:0043933	P	macromolecular complex subunit organization	17	337	1.1e-05	0.0023
GO:0051726	P	regulation of cell cycle	8	70	1.3e-05	0.0027
GO:0071840	P	cellular component organization or biogenesis	29	858	2.1e-05	0.0044
GO:0007017	P	microtubule-based process	12	192	3.1e-05	0.0065
GO:0007067	P	mitotic nuclear division	6	38	3.1e-05	0.0066
GO:0010965	P	regulation of mitotic sister chromatid separation	4	12	5.8e-05	0.012
GO:0007088	P	regulation of mitotic nuclear division	4	12	5.8e-05	0.012
GO:1902099	P	regulation of metaphase/anaphase transition of cell cycle	4	12	5.8e-05	0.012
GO:0051783	P	regulation of nuclear division	4	12	5.8e-05	0.012
GO:0030071	P	regulation of mitotic metaphase/anaphase transition	4	12	5.8e-05	0.012
GO:1901987	P	regulation of cell cycle phase transition	4	12	5.8e-05	0.012
GO:0044784	P	metaphase/anaphase transition of cell cycle	4	12	5.8e-05	0.012
GO:0033044	P	regulation of chromosome organization	4	12	5.8e-05	0.012
GO:0033045	P	regulation of sister chromatid segregation	4	12	5.8e-05	0.012
GO:0033047	P	regulation of mitotic sister chromatid segregation	4	12	5.8e-05	0.012
GO:1901990	P	regulation of mitotic cell cycle phase transition	4	12	5.8e-05	0.012
GO:0051983	P	regulation of chromosome segregation	4	12	5.8e-05	0.012
GO:0051306	P	mitotic sister chromatid separation	4	12	5.8e-05	0.012
GO:0051304	P	chromosome separation	4	12	5.8e-05	0.012
GO:0007091	P	metaphase/anaphase transition of mitotic cell cycle	4	12	5.8e-05	0.012
GO:0010564	P	regulation of cell cycle process	4	13	7.5e-05	0.016
GO:0007346	P	regulation of mitotic cell cycle	4	13	7.5e-05	0.016
GO:1903047	P	mitotic cell cycle process	6	48	0.0001	0.021
GO:0000278	P	mitotic cell cycle	6	50	0.00012	0.026
GO:1902589	P	single-organism organelle organization	9	128	0.00013	0.028
GO:0044770	P	cell cycle phase transition	4	16	0.00015	0.031
GO:0044772	P	mitotic cell cycle phase transition	4	16	0.00015	0.031
GO:0033043	P	regulation of organelle organization	5	34	0.0002	0.042
GO:0006928	P	movement of cell or subcellular component	8	111	0.00026	0.056
GO:0007018	P	microtubule-based movement	8	111	0.00026	0.056
GO:0006952	P	defense response	20	588	0.00037	0.078
GO:0046982	F	protein heterodimerization activity	13	134	1.5e-07	1.8e-05
GO:0016462	F	pyrophosphatase activity	35	1269	0.00016	0.019
GO:0016818	F	hydrolase activity, acting on acid anhydrides, in phosphorus-containing anhydrides	35	1270	0.00017	0.019
GO:0016817	F	hydrolase activity, acting on acid anhydrides	35	1270	0.00017	0.019
GO:0003774	F	motor activity	9	133	0.00017	0.02
GO:0017111	F	nucleoside-triphosphatase activity	34	1238	0.00022	0.026
GO:0003777	F	microtubule motor activity	8	111	0.00026	0.031
GO:0015631	F	tubulin binding	8	128	0.00064	0.076
GO:0008017	F	microtubule binding	8	128	0.00064	0.076
GO:0044815	C	DNA packaging complex	15	105	1.3e-10	5e-09
GO:0000786	C	nucleosome	13	101	7.1e-09	2.7e-07
GO:0032993	C	protein-DNA complex	13	101	7.1e-09	2.7e-07
GO:0044427	C	chromosomal part	15	148	9.7e-09	3.7e-07
GO:0000785	C	chromatin	13	116	3.2e-08	1.2e-06
GO:0005694	C	chromosome	15	179	9.9e-08	3.8e-06
GO:0043232	C	intracellular non-membrane-bounded organelle	39	1106	2.6e-07	1e-05
GO:0043228	C	non-membrane-bounded organelle	39	1106	2.6e-07	1e-05
GO:0044422	C	organelle part	36	1010	6.1e-07	2.3e-05
GO:0044446	C	intracellular organelle part	36	1010	6.1e-07	2.3e-05
GO:0043234	C	protein complex	37	1215	1.4e-05	0.00053
GO:0015630	C	microtubule cytoskeleton	12	193	3.2e-05	0.0012
GO:0044430	C	cytoskeletal part	13	235	4.8e-05	0.0018
GO:0005875	C	microtubule associated complex	10	141	5.2e-05	0.002
GO:0005856	C	cytoskeleton	14	273	5.4e-05	0.0021
GO:0005871	C	kinesin complex	8	110	0.00025	0.0094
GO:0043229	C	intracellular organelle	59	2661	0.00037	0.014
GO:0043226	C	organelle	59	2661	0.00037	0.014
GO:0032991	C	macromolecular complex	46	1932	0.00041	0.016
GO:0042555	C	MCM complex	3	17	0.0025	0.096

## Sheet: Gala Down
GO term	Ontology	Description	Number in input list	Number in BG/Ref	p-value	FDR				GO SLIM	GO term	Ontology	Description	Number in input list	Number in BG/Ref	p-value	FDR
GO:0006952	P	defense response	29	588	8.3e-10	7.8e-08					GO:0006950	P	response to stress	35	1110	7.6e-07	2.6e-05
GO:0006950	P	response to stress	35	1110	7.6e-07	7.1e-05					GO:0050896	P	response to stimulus	43	1760	2.4e-05	0.0008
GO:0006470	P	protein dephosphorylation	10	106	1.8e-06	0.00016					GO:0006464	P	cellular protein modification process	54	2504	5.8e-05	0.002
GO:0016311	P	dephosphorylation	10	142	2e-05	0.0018					GO:0043412	P	macromolecule modification	54	2598	0.00015	0.005
GO:0050896	P	response to stimulus	43	1760	2.4e-05	0.0022					GO:0005488	F	binding	258	16879	1.1e-08	2.2e-07
GO:0036211	P	protein modification process	54	2504	5.8e-05	0.0054					GO:0003700	F	transcription factor activity, sequence-specific DNA binding	28	765	6.6e-07	1.4e-05
GO:0006464	P	cellular protein modification process	54	2504	5.8e-05	0.0054					GO:0000166	F	nucleotide binding	86	5288	0.0043	0.09
GO:0043412	P	macromolecule modification	54	2598	0.00015	0.014					GO:0005576	C	extracellular region	8	205	0.005	0.1
GO:0016567	P	protein ubiquitination	7	108	0.00056	0.052
GO:0032446	P	protein modification by small protein conjugation	7	109	0.00059	0.055
GO:0070647	P	protein modification by small protein conjugation or removal	7	109	0.00059	0.055
GO:0043531	F	ADP binding	32	519	4.3e-13	3.7e-11
GO:0005488	F	binding	258	16879	1.1e-08	9.2e-07
GO:0004722	F	protein serine/threonine phosphatase activity	9	66	3.5e-07	3e-05
GO:0001071	F	nucleic acid binding transcription factor activity	28	765	6.6e-07	5.7e-05
GO:0003700	F	transcription factor activity, sequence-specific DNA binding	28	765	6.6e-07	5.7e-05
GO:0004721	F	phosphoprotein phosphatase activity	10	131	1e-05	0.00087
GO:0032559	F	adenyl ribonucleotide binding	78	3987	2.9e-05	0.0025
GO:0030554	F	adenyl nucleotide binding	78	4043	4.6e-05	0.004
GO:0043565	F	sequence-specific DNA binding	18	488	6.2e-05	0.0053
GO:0032553	F	ribonucleotide binding	81	4408	0.00016	0.014
GO:1901363	F	heterocyclic compound binding	145	9081	0.00017	0.015
GO:0032555	F	purine ribonucleotide binding	80	4348	0.00017	0.015
GO:0032550	F	purine ribonucleoside binding	80	4348	0.00017	0.015
GO:0001883	F	purine nucleoside binding	80	4348	0.00017	0.015
GO:0097159	F	organic cyclic compound binding	145	9084	0.00017	0.015
GO:0032549	F	ribonucleoside binding	80	4361	0.00019	0.016
GO:0001882	F	nucleoside binding	80	4363	0.00019	0.017
GO:0097367	F	carbohydrate derivative binding	81	4443	0.00021	0.018
GO:0017076	F	purine nucleotide binding	80	4413	0.00028	0.024
GO:0016791	F	phosphatase activity	10	208	0.00039	0.033
GO:0004674	F	protein serine/threonine kinase activity	33	1477	0.001	0.087
GO:0016762	F	xyloglucan:xyloglucosyl transferase activity	4	33	0.0011	0.092
GO:0000151	C	ubiquitin ligase complex	8	125	0.00025	0.0071

## Sheet: Empire Unique
No significant Enrichment Term

## Sheet: Gala Unique
GO term	Ontology	Description	Number in input list	Number in BG/Ref	p-value	FDR				GO SLIM	GO term	Ontology	Description	Number in input list	Number in BG/Ref	p-value	FDR
GO:0006952	P	defense response	47	588	5e-11	1.3e-08					GO:0006950	P	response to stress	55	1110	6.2e-06	0.00028
GO:0006323	P	DNA packaging	17	112	2.7e-08	6.9e-06					GO:0007049	P	cell cycle	13	143	0.00016	0.0076
GO:0071103	P	DNA conformation change	17	131	2.1e-07	5.3e-05					GO:0050896	P	response to stimulus	66	1760	0.0019	0.087
GO:0034728	P	nucleosome organization	15	106	3.9e-07	0.0001					GO:0005488	F	binding	480	16879	0.0002	0.0048
GO:0031497	P	chromatin assembly	15	106	3.9e-07	0.0001					GO:0000166	F	nucleotide binding	172	5288	0.00059	0.014
GO:0006334	P	nucleosome assembly	15	106	3.9e-07	0.0001
GO:0065004	P	protein-DNA complex assembly	15	108	4.9e-07	0.00013
GO:0071824	P	protein-DNA complex subunit organization	15	108	4.9e-07	0.00013
GO:0006333	P	chromatin assembly or disassembly	15	110	6e-07	0.00016
GO:0051276	P	chromosome organization	21	218	7.7e-07	0.0002
GO:0007059	P	chromosome segregation	7	22	5.9e-06	0.0015
GO:0098813	P	nuclear chromosome segregation	7	22	5.9e-06	0.0015
GO:0006950	P	response to stress	55	1110	6.2e-06	0.0016
GO:0006470	P	protein dephosphorylation	13	106	9.6e-06	0.0025
GO:0070271	P	protein complex biogenesis	19	218	9.7e-06	0.0025
GO:0006461	P	protein complex assembly	19	218	9.7e-06	0.0025
GO:0022607	P	cellular component assembly	22	292	1.7e-05	0.0044
GO:0000819	P	sister chromatid segregation	6	18	2.2e-05	0.0058
GO:0000070	P	mitotic sister chromatid segregation	6	18	2.2e-05	0.0058
GO:0034622	P	cellular macromolecular complex assembly	18	213	2.4e-05	0.0063
GO:0065003	P	macromolecular complex assembly	19	235	2.6e-05	0.0067
GO:0016311	P	dephosphorylation	14	142	4.2e-05	0.011
GO:0006325	P	chromatin organization	15	166	5.6e-05	0.015
GO:0006996	P	organelle organization	26	424	8.3e-05	0.022
GO:0071822	P	protein complex subunit organization	19	260	9.1e-05	0.024
GO:0048285	P	organelle fission	8	54	0.00016	0.04
GO:0007049	P	cell cycle	13	143	0.00016	0.043
GO:0000280	P	nuclear division	7	43	0.00024	0.062
GO:0044085	P	cellular component biogenesis	23	391	0.00037	0.095
GO:0043531	F	ADP binding	46	519	3.2e-12	4.8e-10
GO:0032559	F	adenyl ribonucleotide binding	149	3987	2.2e-06	0.00032
GO:0001882	F	nucleoside binding	160	4363	2.4e-06	0.00036
GO:0032555	F	purine ribonucleotide binding	159	4348	3e-06	0.00045
GO:0032550	F	purine ribonucleoside binding	159	4348	3e-06	0.00045
GO:0001883	F	purine nucleoside binding	159	4348	3e-06	0.00045
GO:0004722	F	protein serine/threonine phosphatase activity	11	66	3.4e-06	0.00051
GO:0032549	F	ribonucleoside binding	159	4361	3.6e-06	0.00054
GO:0032553	F	ribonucleotide binding	160	4408	4.3e-06	0.00064
GO:0097367	F	carbohydrate derivative binding	161	4443	4.3e-06	0.00064
GO:0030554	F	adenyl nucleotide binding	149	4043	4.6e-06	0.00069
GO:0017076	F	purine nucleotide binding	159	4413	7e-06	0.001
GO:0046982	F	protein heterodimerization activity	14	134	2.3e-05	0.0034
GO:0004721	F	phosphoprotein phosphatase activity	13	131	7.3e-05	0.011
GO:0005488	F	binding	480	16879	0.0002	0.03
GO:0036094	F	small molecule binding	174	5346	0.00052	0.078
GO:0000166	F	nucleotide binding	172	5288	0.00059	0.088
GO:1901265	F	nucleoside phosphate binding	172	5288	0.00059	0.088
GO:0044815	C	DNA packaging complex	16	105	6.5e-08	3.3e-06
GO:0000786	C	nucleosome	14	101	1.2e-06	6e-05
GO:0032993	C	protein-DNA complex	14	101	1.2e-06	6e-05
GO:0044427	C	chromosomal part	16	148	4.1e-06	0.00021
GO:0000785	C	chromatin	14	116	5.2e-06	0.00026
GO:0005694	C	chromosome	16	179	3.6e-05	0.0018

## Sheet: Empire-Gala Common
No significant Enrichment Term
