# Supplementary material for: Differential gene regulatory pathways and co-expression networks associated with fire blight infection in apple (Malus × domestica)
Source: Hortic Res. 2019 Apr 6;6:35. doi: 10.1038/s41438-019-0120-z (PMC6441656; doi:10.1038/s41438-019-0120-z)
Supplement: Supplementary file 6 — Supporting file S3 [file 41438_2019_120_MOESM6_ESM.xlsx]

## Sheet: Empire Total
Supporting file S3. Gene ontology enrichment analysis of differentially expressed genes in ‘Empire’ and ‘Gala’ apple cultivars at 48 hours post inoculation with fire blight.
GO term	Ontology	Description	Number in input list	Number in BG/Ref	p-value	FDR
GO:0016682	F	oxidoreductase activity, acting on diphenols and related substances as donors, oxygen as acceptor	4	69	0.00015	0.0095
GO:0016679	F	oxidoreductase activity, acting on diphenols and related substances as donors	4	83	0.0003	0.019
GO:0048046	C	apoplast	3	80	0.0035	0.088

## Sheet: Empire Up
No significant enrichment term

## Sheet: Empire Down
GO term	Ontology	Description	Number in input list	Number in BG/Ref	p-value	FDR
GO:0016682	F	oxidoreductase activity, acting on diphenols and related substances as donors, oxygen as acceptor	3	69	0.00024	0.012
GO:0016679	F	oxidoreductase activity, acting on diphenols and related substances as donors	3	83	0.00041	0.021
GO:0048046	C	apoplast	3	80	0.00037	0.0033
GO:0005576	C	extracellular region	3	205	0.0052	0.046
GO:0071944	C	cell periphery	3	215	0.0059	0.053

## Sheet: Gala Total
GO term	Ontology	Description	Number in input list	Number in BG/Ref	p-value	FDR
GO:0006952	P	defense response	20	588	0.00012	0.0099
GO:0043531	F	ADP binding	21	519	7.1e-06	0.00047
GO:0000151	C	ubiquitin ligase complex	7	125	0.0016	0.047

## Sheet: Gala Up
GO term	Ontology	Description	Number in input list	Number in BG/Ref	p-value	FDR
GO:0006952	P	defense response	16	588	2.6e-05	0.0025
GO:0043531	F	ADP binding	16	519	5.9e-06	0.00041
GO:0019842	F	vitamin binding	4	47	0.0007	0.048

## Sheet: Gala Down
GO term	Ontology	Description	Number in input list	Number in BG/Ref	p-value	FDR
GO:0009415	P	response to water	3	21	0.00022	0.019
GO:0001101	P	response to acid chemical	3	21	0.00022	0.019
GO:1901700	P	response to oxygen-containing compound	3	24	0.00032	0.028
GO:0010035	P	response to inorganic substance	3	29	0.00053	0.046
GO:0016682	F	oxidoreductase activity, acting on diphenols and related substances as donors, oxygen as acceptor	4	69	0.00048	0.032
GO:0016679	F	oxidoreductase activity, acting on diphenols and related substances as donors	4	83	0.00093	0.062
GO:0000151	C	ubiquitin ligase complex	4	125	0.0039	0.083

## Sheet: Empire Unique
No signficant enrichment term

## Sheet: Gala Unique
GO term	Ontology	Description	Number in input list	Number in BG/Ref	p-value	FDR
GO:0006952	P	defense response	20	588	0.00011	0.016
GO:0043531	F	ADP binding	21	519	6.2e-06	0.00063
GO:0000151	C	ubiquitin ligase complex	7	125	0.0015	0.058

## Sheet: Empire-Gala Common
No enrichment term
