# Supplementary material for: Differential gene regulatory pathways and co-expression networks associated with fire blight infection in apple (Malus × domestica)
Source: Hortic Res. 2019 Apr 6;6:35. doi: 10.1038/s41438-019-0120-z (PMC6441656; doi:10.1038/s41438-019-0120-z)
Supplement: Supplementary file 7 — Supporting file S4 [file 41438_2019_120_MOESM7_ESM.xlsx]

## Sheet: Empire Total
Supporting file S4. Gene ontology enrichment analysis of differentially expressed genes in ‘Empire’ and ‘Gala’ apple cultivars at 72 hours post inoculation with fire blight.
GO term	Ontology	Description	Number in input list	Number in BG/Ref	p-value	FDR				GO SLIM	GO term	Ontology	Description	Number in input list	Number in BG/Ref	p-value	FDR
GO:0007017	P	microtubule-based process	66	192	2e-20	9.1e-18					GO:0006464	P	cellular protein modification process	302	2504	3.2e-14	1.6e-12
GO:0006468	P	protein phosphorylation	282	2061	1.4e-19	6.3e-17					GO:0043412	P	macromolecule modification	307	2598	1.9e-13	9.8e-12
GO:0016310	P	phosphorylation	292	2232	7.7e-18	3.4e-15					GO:0007049	P	cell cycle	45	143	3e-13	1.5e-11
GO:0006928	P	movement of cell or subcellular component	46	111	4e-17	1.8e-14					GO:0016043	P	cellular component organization	100	760	6.9e-07	3.5e-05
GO:0007018	P	microtubule-based movement	46	111	4e-17	1.8e-14					GO:0006259	P	DNA metabolic process	65	430	1.1e-06	5.8e-05
GO:0071103	P	DNA conformation change	48	131	4.1e-16	1.8e-13					GO:0008152	P	metabolic process	941	11079	1.8e-05	0.00094
GO:0006323	P	DNA packaging	44	112	9.1e-16	4.1e-13					GO:0000003	P	reproduction	27	145	8e-05	0.0041
GO:0006260	P	DNA replication	43	111	2.9e-15	1.3e-12					GO:0022414	P	reproductive process	27	145	8e-05	0.0041
GO:0006464	P	cellular protein modification process	302	2504	3.2e-14	1.4e-11					GO:0009607	P	response to biotic stimulus	15	62	0.00029	0.015
GO:0036211	P	protein modification process	302	2504	3.2e-14	1.4e-11					GO:0009987	P	cellular process	718	8452	0.00045	0.023
GO:0043412	P	macromolecule modification	307	2598	1.9e-13	8.5e-11					GO:0009875	P	pollen-pistil interaction	22	131	0.0012	0.06
GO:0007049	P	cell cycle	45	143	3e-13	1.3e-10					GO:0009856	P	pollination	22	131	0.0012	0.06
GO:0006333	P	chromatin assembly or disassembly	39	110	5.4e-13	2.4e-10					GO:0044260	P	cellular macromolecule metabolic process	408	4631	0.0013	0.067
GO:0031497	P	chromatin assembly	38	106	8.1e-13	3.6e-10					GO:0032501	P	multicellular organismal process	24	152	0.0015	0.078
GO:0006334	P	nucleosome assembly	38	106	8.1e-13	3.6e-10					GO:0003774	F	motor activity	47	133	2.6e-15	7.7e-14
GO:0034728	P	nucleosome organization	38	106	8.1e-13	3.6e-10					GO:0016301	F	kinase activity	278	2283	1.5e-13	4.6e-12
GO:0071824	P	protein-DNA complex subunit organization	38	108	1.3e-12	5.8e-10					GO:0016772	F	transferase activity, transferring phosphorus-containing groups	297	2564	4.3e-12	1.3e-10
GO:0065004	P	protein-DNA complex assembly	38	108	1.3e-12	5.8e-10					GO:0003677	F	DNA binding	268	2327	9.9e-11	3e-09
GO:0051276	P	chromosome organization	54	218	4.3e-12	1.9e-09					GO:0000166	F	nucleotide binding	505	5288	6.9e-08	2.1e-06
GO:0006793	P	phosphorus metabolic process	310	2719	7.2e-12	3.2e-09					GO:0003824	F	catalytic activity	968	11085	7e-08	2.1e-06
GO:0006796	P	phosphate-containing compound metabolic process	309	2710	7.8e-12	3.5e-09					GO:0016740	F	transferase activity	380	3828	1.4e-07	4.3e-06
GO:0034622	P	cellular macromolecular complex assembly	50	213	1.3e-10	5.9e-08					GO:0003700	F	transcription factor activity, sequence-specific DNA binding	101	765	5.3e-07	1.6e-05
GO:0006996	P	organelle organization	76	424	2.3e-10	1e-07					GO:0005488	F	binding	1390	16879	2.3e-06	6.8e-05
GO:0006461	P	protein complex assembly	49	218	7.1e-10	3.2e-07					GO:0016462	F	pyrophosphatase activity	139	1269	4.1e-05	0.0012
GO:0070271	P	protein complex biogenesis	49	218	7.1e-10	3.2e-07					GO:0016817	F	hydrolase activity, acting on acid anhydrides	139	1270	4.3e-05	0.0013
GO:0006261	P	DNA-dependent DNA replication	17	24	7.9e-10	3.5e-07					GO:0016818	F	hydrolase activity, acting on acid anhydrides, in phosphorus-containing anhydrides	139	1270	4.3e-05	0.0013
GO:0000280	P	nuclear division	21	43	1.4e-09	6.1e-07					GO:0017111	F	nucleoside-triphosphatase activity	135	1238	6.4e-05	0.0019
GO:0006325	P	chromatin organization	41	166	1.7e-09	7.5e-07					GO:0005856	C	cytoskeleton	71	273	2.2e-16	7.8e-15
GO:0065003	P	macromolecular complex assembly	50	235	2.4e-09	1.1e-06					GO:0044422	C	organelle part	128	1010	1.3e-07	4.4e-06
GO:0022402	P	cell cycle process	27	81	5.8e-09	2.6e-06					GO:0044446	C	intracellular organelle part	128	1010	1.3e-07	4.4e-06
GO:0071822	P	protein complex subunit organization	52	260	7.1e-09	3.2e-06					GO:0043232	C	intracellular non-membrane-bounded organelle	129	1106	5.6e-06	0.0002
GO:0006270	P	DNA replication initiation	14	19	1.7e-08	7.8e-06					GO:0043228	C	non-membrane-bounded organelle	129	1106	5.6e-06	0.0002
GO:0048285	P	organelle fission	21	54	3.3e-08	1.5e-05					GO:0005576	C	extracellular region	33	205	0.00017	0.0059
GO:1903047	P	mitotic cell cycle process	19	48	1.2e-07	5.3e-05					GO:0005634	C	nucleus	128	1259	0.0012	0.043
GO:0007067	P	mitotic nuclear division	17	38	1.4e-07	6.1e-05
GO:0022607	P	cellular component assembly	52	292	1.9e-07	8.4e-05
GO:0000278	P	mitotic cell cycle	19	50	2e-07	8.8e-05
GO:0043933	P	macromolecular complex subunit organization	56	337	4.7e-07	0.00021
GO:0044699	P	single-organism process	540	5816	6.3e-07	0.00028
GO:0016043	P	cellular component organization	100	760	6.9e-07	0.00031
GO:0006259	P	DNA metabolic process	65	430	1.1e-06	0.00051
GO:0007059	P	chromosome segregation	12	22	2e-06	0.00087
GO:0098813	P	nuclear chromosome segregation	12	22	2e-06	0.00087
GO:0000079	P	regulation of cyclin-dependent protein serine/threonine kinase activity	16	48	7.1e-06	0.0032
GO:1904029	P	regulation of cyclin-dependent protein kinase activity	16	48	7.1e-06	0.0032
GO:0045859	P	regulation of protein kinase activity	16	50	1.1e-05	0.0048
GO:0071900	P	regulation of protein serine/threonine kinase activity	16	50	1.1e-05	0.0048
GO:0051338	P	regulation of transferase activity	16	50	1.1e-05	0.0048
GO:0043549	P	regulation of kinase activity	16	50	1.1e-05	0.0048
GO:0001932	P	regulation of protein phosphorylation	16	52	1.6e-05	0.0073
GO:0008152	P	metabolic process	941	11079	1.8e-05	0.0082
GO:0042325	P	regulation of phosphorylation	16	54	2.4e-05	0.011
GO:0031399	P	regulation of protein modification process	16	54	2.4e-05	0.011
GO:0051726	P	regulation of cell cycle	18	70	3.8e-05	0.017
GO:0019220	P	regulation of phosphate metabolic process	16	57	4.2e-05	0.019
GO:0051174	P	regulation of phosphorus metabolic process	16	57	4.2e-05	0.019
GO:0071840	P	cellular component organization or biogenesis	100	858	6.4e-05	0.029
GO:0007076	P	mitotic chromosome condensation	6	6	8e-05	0.036
GO:0030261	P	chromosome condensation	6	6	8e-05	0.036
GO:0000003	P	reproduction	27	145	8e-05	0.036
GO:0022414	P	reproductive process	27	145	8e-05	0.036
GO:0032268	P	regulation of cellular protein metabolic process	17	68	8.3e-05	0.037
GO:0044702	P	single organism reproductive process	26	138	9.1e-05	0.041
GO:0004713	F	protein tyrosine kinase activity	252	1735	2e-20	5.6e-18
GO:0003777	F	microtubule motor activity	46	111	4e-17	1.1e-14
GO:0005524	F	ATP binding	405	3470	4.9e-17	1.4e-14
GO:0008017	F	microtubule binding	49	128	5e-17	1.4e-14
GO:0015631	F	tubulin binding	49	128	5e-17	1.4e-14
GO:0004674	F	protein serine/threonine kinase activity	213	1477	5.1e-17	1.4e-14
GO:0004672	F	protein kinase activity	267	2045	3.2e-16	9.1e-14
GO:0003774	F	motor activity	47	133	2.6e-15	7.3e-13
GO:0032559	F	adenyl ribonucleotide binding	441	3987	5.3e-15	1.5e-12
GO:0030554	F	adenyl nucleotide binding	444	4043	1.2e-14	3.5e-12
GO:0035639	F	purine ribonucleoside triphosphate binding	424	3831	2e-14	5.7e-12
GO:0016773	F	phosphotransferase activity, alcohol group as acceptor	272	2213	1.1e-13	3.2e-11
GO:0016301	F	kinase activity	278	2283	1.5e-13	4.3e-11
GO:0008092	F	cytoskeletal protein binding	51	183	4.1e-13	1.2e-10
GO:0001882	F	nucleoside binding	462	4363	6.6e-13	1.9e-10
GO:0032555	F	purine ribonucleotide binding	460	4348	8.6e-13	2.5e-10
GO:0001883	F	purine nucleoside binding	460	4348	8.6e-13	2.5e-10
GO:0032550	F	purine ribonucleoside binding	460	4348	8.6e-13	2.5e-10
GO:0097367	F	carbohydrate derivative binding	468	4443	9.4e-13	2.7e-10
GO:0032549	F	ribonucleoside binding	460	4361	1.3e-12	3.8e-10
GO:0032553	F	ribonucleotide binding	463	4408	2e-12	5.6e-10
GO:0017076	F	purine nucleotide binding	463	4413	2.3e-12	6.6e-10
GO:0016772	F	transferase activity, transferring phosphorus-containing groups	297	2564	4.3e-12	1.2e-09
GO:1901363	F	heterocyclic compound binding	845	9081	7.7e-12	2.2e-09
GO:0097159	F	organic cyclic compound binding	845	9084	8.2e-12	2.3e-09
GO:0046982	F	protein heterodimerization activity	39	134	7.8e-11	2.2e-08
GO:0003677	F	DNA binding	268	2327	9.9e-11	2.8e-08
GO:0000166	F	nucleotide binding	505	5288	6.9e-08	2e-05
GO:1901265	F	nucleoside phosphate binding	505	5288	6.9e-08	2e-05
GO:0003824	F	catalytic activity	968	11085	7e-08	2e-05
GO:0016740	F	transferase activity	380	3828	1.4e-07	4.1e-05
GO:0036094	F	small molecule binding	505	5346	2.5e-07	7.2e-05
GO:0003700	F	transcription factor activity, sequence-specific DNA binding	101	765	5.3e-07	0.00015
GO:0001071	F	nucleic acid binding transcription factor activity	101	765	5.3e-07	0.00015
GO:0005488	F	binding	1390	16879	2.3e-06	0.00065
GO:0003678	F	DNA helicase activity	16	46	4.5e-06	0.0013
GO:0019901	F	protein kinase binding	16	48	7.1e-06	0.002
GO:0019900	F	kinase binding	16	48	7.1e-06	0.002
GO:0016462	F	pyrophosphatase activity	139	1269	4.1e-05	0.012
GO:0016818	F	hydrolase activity, acting on acid anhydrides, in phosphorus-containing anhydrides	139	1270	4.3e-05	0.012
GO:0016817	F	hydrolase activity, acting on acid anhydrides	139	1270	4.3e-05	0.012
GO:0008569	F	ATP-dependent microtubule motor activity, minus-end-directed	7	9	5.7e-05	0.016
GO:1990939	F	ATP-dependent microtubule motor activity	7	9	5.7e-05	0.016
GO:0017111	F	nucleoside-triphosphatase activity	135	1238	6.4e-05	0.018
GO:0020037	F	heme binding	80	657	9.6e-05	0.027
GO:0046906	F	tetrapyrrole binding	80	662	0.00012	0.034
GO:0009055	F	electron carrier activity	87	762	0.00034	0.097
GO:0015630	C	microtubule cytoskeleton	68	193	1.8e-21	1.3e-19
GO:0044430	C	cytoskeletal part	70	235	9.3e-19	6.9e-17
GO:0005875	C	microtubule associated complex	52	141	2e-17	1.5e-15
GO:0005871	C	kinesin complex	46	110	3e-17	2.3e-15
GO:0005856	C	cytoskeleton	71	273	2.2e-16	1.6e-14
GO:0044815	C	DNA packaging complex	41	105	1e-14	7.6e-13
GO:0044427	C	chromosomal part	46	148	2.3e-13	1.7e-11
GO:0005694	C	chromosome	50	179	6.4e-13	4.7e-11
GO:0000786	C	nucleosome	37	101	9.5e-13	7.1e-11
GO:0032993	C	protein-DNA complex	37	101	9.5e-13	7.1e-11
GO:0000785	C	chromatin	37	116	2.7e-11	2e-09
GO:0043234	C	protein complex	149	1215	7.2e-08	5.4e-06
GO:0044422	C	organelle part	128	1010	1.3e-07	9.3e-06
GO:0044446	C	intracellular organelle part	128	1010	1.3e-07	9.3e-06
GO:0042555	C	MCM complex	12	17	2.6e-07	1.9e-05
GO:0005874	C	microtubule	15	41	5.5e-06	0.0004
GO:0043232	C	intracellular non-membrane-bounded organelle	129	1106	5.6e-06	0.00041
GO:0043228	C	non-membrane-bounded organelle	129	1106	5.6e-06	0.00041
GO:0099512	C	supramolecular fiber	16	47	5.7e-06	0.00042
GO:0099513	C	polymeric cytoskeletal fiber	16	47	5.7e-06	0.00042
GO:0005576	C	extracellular region	33	205	0.00017	0.012
GO:0005634	C	nucleus	128	1259	0.0012	0.091

## Sheet: Empire Up
GO term	Ontology	Description	Number in input list	Number in BG/Ref	p-value	FDR				GO SLIM	GO term	Ontology	Description	Number in input list	Number in BG/Ref	p-value	FDR
GO:0006468	P	protein phosphorylation	208	2061	2.9e-27	8.1e-25					GO:0006464	P	cellular protein modification process	222	2504	2.6e-22	1.2e-20
GO:0016310	P	phosphorylation	213	2232	5e-25	1.4e-22					GO:0043412	P	macromolecule modification	222	2598	1.8e-20	8.2e-19
GO:0036211	P	protein modification process	222	2504	2.6e-22	7.2e-20					GO:0044267	P	cellular protein metabolic process	232	3600	5.1e-09	2.3e-07
GO:0006464	P	cellular protein modification process	222	2504	2.6e-22	7.2e-20					GO:0019538	P	protein metabolic process	260	4302	1.2e-07	5.5e-06
GO:0043412	P	macromolecule modification	222	2598	1.8e-20	4.9e-18					GO:0008152	P	metabolic process	579	11079	1.4e-07	6.2e-06
GO:0006793	P	phosphorus metabolic process	222	2719	2.7e-18	7.5e-16					GO:0009875	P	pollen-pistil interaction	22	131	5.2e-07	2.4e-05
GO:0006796	P	phosphate-containing compound metabolic process	221	2710	3.8e-18	1e-15					GO:0009856	P	pollination	22	131	5.2e-07	2.4e-05
GO:0044267	P	cellular protein metabolic process	232	3600	5.1e-09	1.4e-06					GO:0000003	P	reproduction	22	145	2.3e-06	0.00011
GO:0019538	P	protein metabolic process	260	4302	1.2e-07	3.3e-05					GO:0022414	P	reproductive process	22	145	2.3e-06	0.00011
GO:0008152	P	metabolic process	579	11079	1.4e-07	3.7e-05					GO:0051704	P	multi-organism process	22	149	3.5e-06	0.00016
GO:0044706	P	multi-multicellular organism process	22	131	5.2e-07	0.00014					GO:0032501	P	multicellular organismal process	22	152	4.6e-06	0.00021
GO:0009875	P	pollen-pistil interaction	22	131	5.2e-07	0.00014					GO:0006950	P	response to stress	82	1110	1.1e-05	0.00049
GO:0008037	P	cell recognition	22	131	5.2e-07	0.00014					GO:0044260	P	cellular macromolecule metabolic process	258	4631	5.3e-05	0.0024
GO:0048544	P	recognition of pollen	22	131	5.2e-07	0.00014					GO:0009607	P	response to biotic stimulus	12	62	6e-05	0.0028
GO:0009856	P	pollination	22	131	5.2e-07	0.00014					GO:0043170	P	macromolecule metabolic process	287	5392	0.00038	0.017
GO:0044702	P	single organism reproductive process	22	138	1.1e-06	0.00031					GO:0016301	F	kinase activity	217	2283	2.6e-25	7.2e-24
GO:0044703	P	multi-organism reproductive process	22	140	1.4e-06	0.00039					GO:0016772	F	transferase activity, transferring phosphorus-containing groups	220	2564	1.7e-20	4.9e-19
GO:0000003	P	reproduction	22	145	2.3e-06	0.00065					GO:0016740	F	transferase activity	268	3828	3.7e-14	1e-12
GO:0022414	P	reproductive process	22	145	2.3e-06	0.00065					GO:0003700	F	transcription factor activity, sequence-specific DNA binding	78	765	8.4e-11	2.4e-09
GO:0051704	P	multi-organism process	22	149	3.5e-06	0.00097					GO:0000166	F	nucleotide binding	299	5288	3.2e-06	9e-05
GO:0032501	P	multicellular organismal process	22	152	4.6e-06	0.0013					GO:0005488	F	binding	807	16879	0.00012	0.0033
GO:0006950	P	response to stress	82	1110	1.1e-05	0.0029					GO:0003824	F	catalytic activity	542	11085	0.0013	0.037
GO:0055114	P	oxidation-reduction process	136	2168	4.2e-05	0.012					GO:0005102	F	receptor binding	4	11	0.003	0.083
GO:0044260	P	cellular macromolecule metabolic process	258	4631	5.3e-05	0.015					GO:0005576	C	extracellular region	20	205	0.0015	0.035
GO:0009607	P	response to biotic stimulus	12	62	6e-05	0.017
GO:0006952	P	defense response	48	588	8.5e-05	0.024
GO:0004713	F	protein tyrosine kinase activity	199	1735	1.4e-32	2.7e-30
GO:0004674	F	protein serine/threonine kinase activity	177	1477	6.1e-31	1.2e-28
GO:0004672	F	protein kinase activity	208	2045	1.2e-27	2.2e-25
GO:0016301	F	kinase activity	217	2283	2.6e-25	5e-23
GO:0016773	F	phosphotransferase activity, alcohol group as acceptor	212	2213	4.2e-25	8.2e-23
GO:0016772	F	transferase activity, transferring phosphorus-containing groups	220	2564	1.7e-20	3.4e-18
GO:0030554	F	adenyl nucleotide binding	281	4043	1.6e-14	3.1e-12
GO:0032559	F	adenyl ribonucleotide binding	278	3987	1.6e-14	3.1e-12
GO:0016740	F	transferase activity	268	3828	3.7e-14	7.2e-12
GO:0005524	F	ATP binding	243	3470	8.5e-13	1.7e-10
GO:0097367	F	carbohydrate derivative binding	286	4443	4.3e-11	8.5e-09
GO:1901363	F	heterocyclic compound binding	510	9081	6.8e-11	1.3e-08
GO:0097159	F	organic cyclic compound binding	510	9084	7.2e-11	1.4e-08
GO:0032555	F	purine ribonucleotide binding	280	4348	7.3e-11	1.4e-08
GO:0032550	F	purine ribonucleoside binding	280	4348	7.3e-11	1.4e-08
GO:0001883	F	purine nucleoside binding	280	4348	7.3e-11	1.4e-08
GO:0032553	F	ribonucleotide binding	283	4408	7.6e-11	1.5e-08
GO:0003700	F	transcription factor activity, sequence-specific DNA binding	78	765	8.4e-11	1.6e-08
GO:0001071	F	nucleic acid binding transcription factor activity	78	765	8.4e-11	1.6e-08
GO:0017076	F	purine nucleotide binding	283	4413	8.5e-11	1.7e-08
GO:0032549	F	ribonucleoside binding	280	4361	9.9e-11	1.9e-08
GO:0001882	F	nucleoside binding	280	4363	1e-10	2e-08
GO:0035639	F	purine ribonucleoside triphosphate binding	245	3831	3.2e-09	6.2e-07
GO:0020037	F	heme binding	66	657	4.2e-09	8.2e-07
GO:0046906	F	tetrapyrrole binding	66	662	5.6e-09	1.1e-06
GO:0005506	F	iron ion binding	58	651	1.4e-06	0.00028
GO:0000166	F	nucleotide binding	299	5288	3.2e-06	0.00063
GO:1901265	F	nucleoside phosphate binding	299	5288	3.2e-06	0.00063
GO:0036094	F	small molecule binding	299	5346	7.6e-06	0.0015
GO:0009055	F	electron carrier activity	62	762	9.2e-06	0.0018
GO:0004806	F	triglyceride lipase activity	13	63	1.7e-05	0.0032
GO:0005488	F	binding	807	16879	0.00012	0.023
GO:0043565	F	sequence-specific DNA binding	40	488	0.0003	0.058
GO:0005576	C	extracellular region	20	205	0.0015	0.057

## Sheet: Empire Down
GO term	Ontology	Description	Number in input list	Number in BG/Ref	p-value	FDR				GO SLIM	GO term	Ontology	Description	Number in input list	Number in BG/Ref	p-value	FDR
GO:0007017	P	microtubule-based process	62	192	1.9e-37	5.6e-35					GO:0007049	P	cell cycle	45	143	4.3e-27	2e-25
GO:0006928	P	movement of cell or subcellular component	46	111	6.8e-32	2e-29					GO:0016043	P	cellular component organization	93	760	3.9e-26	1.8e-24
GO:0007018	P	microtubule-based movement	46	111	6.8e-32	2e-29					GO:0006259	P	DNA metabolic process	60	430	1.3e-19	5.9e-18
GO:0071103	P	DNA conformation change	47	131	2.6e-30	7.9e-28					GO:0009987	P	cellular process	362	8452	1.1e-10	5.1e-09
GO:0006996	P	organelle organization	74	424	2.7e-29	8e-27					GO:0060255	P	regulation of macromolecule metabolic process	21	145	5.5e-08	2.5e-06
GO:0006260	P	DNA replication	43	111	6.2e-29	1.9e-26					GO:0019222	P	regulation of metabolic process	21	154	1.4e-07	6.3e-06
GO:0006323	P	DNA packaging	43	112	8.4e-29	2.5e-26					GO:0006139	P	nucleobase-containing compound metabolic process	76	1381	7.8e-06	0.00036
GO:0051276	P	chromosome organization	53	218	4.2e-27	1.3e-24					GO:0003774	F	motor activity	47	133	4.5e-30	1.1e-28
GO:0007049	P	cell cycle	45	143	4.3e-27	1.3e-24					GO:0016462	F	pyrophosphatase activity	110	1269	9e-20	2.2e-18
GO:0016043	P	cellular component organization	93	760	3.9e-26	1.2e-23					GO:0016817	F	hydrolase activity, acting on acid anhydrides	110	1270	9.5e-20	2.3e-18
GO:0006333	P	chromatin assembly or disassembly	38	110	2.9e-24	8.8e-22					GO:0016818	F	hydrolase activity, acting on acid anhydrides, in phosphorus-containing anhydrides	110	1270	9.5e-20	2.3e-18
GO:0034622	P	cellular macromolecular complex assembly	49	213	3.1e-24	9.3e-22					GO:0017111	F	nucleoside-triphosphatase activity	108	1238	1.3e-19	3.2e-18
GO:0034728	P	nucleosome organization	37	106	8.7e-24	2.6e-21					GO:0003677	F	DNA binding	141	2327	8.8e-13	2.1e-11
GO:0031497	P	chromatin assembly	37	106	8.7e-24	2.6e-21					GO:0016787	F	hydrolase activity	168	3518	1.6e-07	3.9e-06
GO:0006334	P	nucleosome assembly	37	106	8.7e-24	2.6e-21					GO:0003824	F	catalytic activity	426	11085	1.3e-06	3.1e-05
GO:0065004	P	protein-DNA complex assembly	37	108	1.5e-23	4.5e-21					GO:0005515	F	protein binding	269	6605	9.5e-06	0.00023
GO:0071824	P	protein-DNA complex subunit organization	37	108	1.5e-23	4.5e-21					GO:0000166	F	nucleotide binding	206	5288	0.0016	0.039
GO:0070271	P	protein complex biogenesis	48	218	4.6e-23	1.4e-20					GO:0005488	F	binding	583	16879	0.0023	0.054
GO:0006461	P	protein complex assembly	48	218	4.6e-23	1.4e-20					GO:0003676	F	nucleic acid binding	157	3935	0.0027	0.066
GO:0071840	P	cellular component organization or biogenesis	93	858	1e-22	3e-20					GO:0005856	C	cytoskeleton	66	273	2.2e-33	6.9e-32
GO:0065003	P	macromolecular complex assembly	49	235	1.2e-22	3.7e-20					GO:0044422	C	organelle part	117	1010	7e-31	2.2e-29
GO:0006325	P	chromatin organization	40	166	1.2e-20	3.7e-18					GO:0044446	C	intracellular organelle part	117	1010	7e-31	2.2e-29
GO:0022607	P	cellular component assembly	51	292	1.6e-20	4.8e-18					GO:0043232	C	intracellular non-membrane-bounded organelle	117	1106	1.1e-27	3.5e-26
GO:0071822	P	protein complex subunit organization	48	260	2.9e-20	8.8e-18					GO:0043228	C	non-membrane-bounded organelle	117	1106	1.1e-27	3.5e-26
GO:0006259	P	DNA metabolic process	60	430	1.3e-19	3.9e-17					GO:0043229	C	intracellular organelle	193	2661	5.6e-26	1.7e-24
GO:0043933	P	macromolecular complex subunit organization	52	337	8.1e-19	2.4e-16					GO:0043226	C	organelle	193	2661	5.6e-26	1.7e-24
GO:0022402	P	cell cycle process	27	81	2.6e-17	7.9e-15					GO:0005634	C	nucleus	105	1259	8.5e-18	2.6e-16
GO:0000280	P	nuclear division	21	43	2.1e-16	6.2e-14					GO:0044424	C	intracellular part	209	3615	5.3e-17	1.6e-15
GO:0044085	P	cellular component biogenesis	51	391	8.9e-16	2.7e-13					GO:0032991	C	macromolecular complex	131	1932	3e-15	9.4e-14
GO:0006261	P	DNA-dependent DNA replication	17	24	1.5e-15	4.6e-13					GO:0005622	C	intracellular	216	3962	5.9e-15	1.8e-13
GO:0048285	P	organelle fission	21	54	7.6e-15	2.3e-12					GO:0044464	C	cell part	221	4115	1.2e-14	3.6e-13
GO:1903047	P	mitotic cell cycle process	19	48	1.1e-13	3.4e-11					GO:0005623	C	cell	221	4115	1.2e-14	3.6e-13
GO:0000278	P	mitotic cell cycle	19	50	2e-13	6.1e-11					GO:0043231	C	intracellular membrane-bounded organelle	110	1698	1e-11	3.1e-10
GO:0006270	P	DNA replication initiation	14	19	3.4e-13	1e-10					GO:0043227	C	membrane-bounded organelle	110	1698	1e-11	3.1e-10
GO:0007067	P	mitotic nuclear division	17	38	4.6e-13	1.4e-10
GO:1904029	P	regulation of cyclin-dependent protein kinase activity	16	48	8.1e-11	2.4e-08
GO:0000079	P	regulation of cyclin-dependent protein serine/threonine kinase activity	16	48	8.1e-11	2.4e-08
GO:0009987	P	cellular process	362	8452	1.1e-10	3.3e-08
GO:0045859	P	regulation of protein kinase activity	16	50	1.3e-10	4e-08
GO:0071900	P	regulation of protein serine/threonine kinase activity	16	50	1.3e-10	4e-08
GO:0043549	P	regulation of kinase activity	16	50	1.3e-10	4e-08
GO:0051338	P	regulation of transferase activity	16	50	1.3e-10	4e-08
GO:0051726	P	regulation of cell cycle	18	70	2e-10	5.9e-08
GO:0001932	P	regulation of protein phosphorylation	16	52	2.2e-10	6.5e-08
GO:0007059	P	chromosome segregation	12	22	2.2e-10	6.7e-08
GO:0098813	P	nuclear chromosome segregation	12	22	2.2e-10	6.7e-08
GO:0042325	P	regulation of phosphorylation	16	54	3.5e-10	1e-07
GO:0031399	P	regulation of protein modification process	16	54	3.5e-10	1e-07
GO:0019220	P	regulation of phosphate metabolic process	16	57	6.8e-10	2e-07
GO:0051174	P	regulation of phosphorus metabolic process	16	57	6.8e-10	2e-07
GO:0044763	P	single-organism cellular process	170	3322	1.3e-09	3.8e-07
GO:0044699	P	single-organism process	261	5816	4.2e-09	1.3e-06
GO:0032268	P	regulation of cellular protein metabolic process	16	68	6e-09	1.8e-06
GO:0080090	P	regulation of primary metabolic process	21	129	9e-09	2.7e-06
GO:0031323	P	regulation of cellular metabolic process	21	130	1e-08	3.1e-06
GO:0051246	P	regulation of protein metabolic process	16	75	2e-08	5.9e-06
GO:0060255	P	regulation of macromolecule metabolic process	21	145	5.5e-08	1.7e-05
GO:0019222	P	regulation of metabolic process	21	154	1.4e-07	4.1e-05
GO:0050790	P	regulation of catalytic activity	19	134	3.1e-07	9.4e-05
GO:0065009	P	regulation of molecular function	19	138	4.7e-07	0.00014
GO:0007076	P	mitotic chromosome condensation	6	6	7e-07	0.00021
GO:0030261	P	chromosome condensation	6	6	7e-07	0.00021
GO:0000070	P	mitotic sister chromatid segregation	8	18	8.1e-07	0.00024
GO:0000819	P	sister chromatid segregation	8	18	8.1e-07	0.00024
GO:0090304	P	nucleic acid metabolic process	61	994	2.9e-06	0.00087
GO:0006275	P	regulation of DNA replication	5	5	6.4e-06	0.0019
GO:1901360	P	organic cyclic compound metabolic process	87	1646	7.4e-06	0.0022
GO:0051258	P	protein polymerization	11	57	7.6e-06	0.0023
GO:0006139	P	nucleobase-containing compound metabolic process	76	1381	7.8e-06	0.0023
GO:0006725	P	cellular aromatic compound metabolic process	85	1614	1.1e-05	0.0032
GO:1902589	P	single-organism organelle organization	16	128	1.1e-05	0.0034
GO:0051052	P	regulation of DNA metabolic process	5	8	3e-05	0.009
GO:0046483	P	heterocycle metabolic process	80	1543	3.3e-05	0.0099
GO:0045132	P	meiotic chromosome segregation	4	4	5.9e-05	0.018
GO:1903046	P	meiotic cell cycle process	4	5	0.0001	0.031
GO:0007126	P	meiotic nuclear division	4	5	0.0001	0.031
GO:0051321	P	meiotic cell cycle	4	5	0.0001	0.031
GO:0006306	P	DNA methylation	5	15	0.0003	0.091
GO:0006304	P	DNA modification	5	15	0.0003	0.091
GO:0006305	P	DNA alkylation	5	15	0.0003	0.091
GO:0044728	P	DNA methylation or demethylation	5	15	0.0003	0.091
GO:0043623	P	cellular protein complex assembly	11	90	0.00031	0.093
GO:0008017	F	microtubule binding	49	128	1.3e-32	2.4e-30
GO:0015631	F	tubulin binding	49	128	1.3e-32	2.4e-30
GO:0003777	F	microtubule motor activity	46	111	6.8e-32	1.2e-29
GO:0003774	F	motor activity	47	133	4.5e-30	8.2e-28
GO:0008092	F	cytoskeletal protein binding	50	183	1.4e-27	2.5e-25
GO:0046982	F	protein heterodimerization activity	38	134	9.6e-22	1.7e-19
GO:0016462	F	pyrophosphatase activity	110	1269	9e-20	1.6e-17
GO:0016818	F	hydrolase activity, acting on acid anhydrides, in phosphorus-containing anhydrides	110	1270	9.5e-20	1.7e-17
GO:0016817	F	hydrolase activity, acting on acid anhydrides	110	1270	9.5e-20	1.7e-17
GO:0017111	F	nucleoside-triphosphatase activity	108	1238	1.3e-19	2.4e-17
GO:0003677	F	DNA binding	141	2327	8.8e-13	1.6e-10
GO:0003678	F	DNA helicase activity	16	46	4.8e-11	8.7e-09
GO:0019901	F	protein kinase binding	16	48	8.1e-11	1.5e-08
GO:0019900	F	kinase binding	16	48	8.1e-11	1.5e-08
GO:0046983	F	protein dimerization activity	51	659	3.3e-08	6e-06
GO:0016787	F	hydrolase activity	168	3518	1.6e-07	2.9e-05
GO:0019899	F	enzyme binding	16	90	1.8e-07	3.3e-05
GO:0035639	F	purine ribonucleoside triphosphate binding	179	3831	2.4e-07	4.3e-05
GO:0008569	F	ATP-dependent microtubule motor activity, minus-end-directed	7	9	2.5e-07	4.5e-05
GO:1990939	F	ATP-dependent microtubule motor activity	7	9	2.5e-07	4.5e-05
GO:0005524	F	ATP binding	162	3470	1.1e-06	0.0002
GO:0003824	F	catalytic activity	426	11085	1.3e-06	0.00023
GO:0003887	F	DNA-directed DNA polymerase activity	9	33	4.7e-06	0.00084
GO:0005200	F	structural constituent of cytoskeleton	9	36	8.5e-06	0.0015
GO:0005515	F	protein binding	269	6605	9.5e-06	0.0017
GO:0034061	F	DNA polymerase activity	10	55	3.1e-05	0.0056
GO:0001882	F	nucleoside binding	182	4363	0.00014	0.025
GO:0004386	F	helicase activity	23	291	0.00015	0.026
GO:0005507	F	copper ion binding	19	222	0.00021	0.039
GO:0032555	F	purine ribonucleotide binding	180	4348	0.00023	0.041
GO:0032550	F	purine ribonucleoside binding	180	4348	0.00023	0.041
GO:0001883	F	purine nucleoside binding	180	4348	0.00023	0.041
GO:0032549	F	ribonucleoside binding	180	4361	0.00026	0.047
GO:0097367	F	carbohydrate derivative binding	182	4443	0.00035	0.063
GO:0032553	F	ribonucleotide binding	180	4408	0.00044	0.079
GO:0017076	F	purine nucleotide binding	180	4413	0.00046	0.084
GO:0015630	C	microtubule cytoskeleton	64	193	3.3e-39	2e-37
GO:0044430	C	cytoskeletal part	66	235	1e-36	6.4e-35
GO:0005856	C	cytoskeleton	66	273	2.2e-33	1.4e-31
GO:0005871	C	kinesin complex	46	110	4.9e-32	3.1e-30
GO:0044422	C	organelle part	117	1010	7e-31	4.4e-29
GO:0044446	C	intracellular organelle part	117	1010	7e-31	4.4e-29
GO:0005875	C	microtubule associated complex	48	141	4.4e-30	2.7e-28
GO:0043234	C	protein complex	127	1215	1.3e-29	8e-28
GO:0043232	C	intracellular non-membrane-bounded organelle	117	1106	1.1e-27	6.9e-26
GO:0043228	C	non-membrane-bounded organelle	117	1106	1.1e-27	6.9e-26
GO:0044815	C	DNA packaging complex	40	105	8.9e-27	5.5e-25
GO:0005694	C	chromosome	48	179	3.1e-26	1.9e-24
GO:0043229	C	intracellular organelle	193	2661	5.6e-26	3.5e-24
GO:0043226	C	organelle	193	2661	5.6e-26	3.5e-24
GO:0044427	C	chromosomal part	44	148	1.1e-25	7e-24
GO:0000786	C	nucleosome	36	101	2e-23	1.2e-21
GO:0032993	C	protein-DNA complex	36	101	2e-23	1.2e-21
GO:0000785	C	chromatin	36	116	9.2e-22	5.7e-20
GO:0005634	C	nucleus	105	1259	8.5e-18	5.3e-16
GO:0044424	C	intracellular part	209	3615	5.3e-17	3.3e-15
GO:0032991	C	macromolecular complex	131	1932	3e-15	1.9e-13
GO:0005622	C	intracellular	216	3962	5.9e-15	3.7e-13
GO:0044464	C	cell part	221	4115	1.2e-14	7.3e-13
GO:0005623	C	cell	221	4115	1.2e-14	7.3e-13
GO:0043231	C	intracellular membrane-bounded organelle	110	1698	1e-11	6.3e-10
GO:0043227	C	membrane-bounded organelle	110	1698	1e-11	6.3e-10
GO:0042555	C	MCM complex	12	17	2.4e-11	1.5e-09
GO:0099512	C	supramolecular fiber	16	47	6.3e-11	3.9e-09
GO:0099513	C	polymeric cytoskeletal fiber	16	47	6.3e-11	3.9e-09
GO:0005874	C	microtubule	15	41	1.1e-10	6.8e-09
GO:0000796	C	condensin complex	4	4	5.9e-05	0.0037
GO:0005819	C	spindle	6	20	0.00012	0.0075
GO:0000793	C	condensed chromosome	5	14	0.00023	0.014
GO:0044796	C	DNA polymerase processivity factor complex	3	3	0.00056	0.035
GO:0043626	C	PCNA complex	3	3	0.00056	0.035

## Sheet: Gala Total
GO term	Ontology	Description	Number in input list	Number in BG/Ref	p-value	FDR				GO SLIM	GO term	Ontology	Description	Number in input list	Number in BG/Ref	p-value	FDR
GO:0006468	P	protein phosphorylation	172	2061	2.3e-20	6.2e-18					GO:0006464	P	cellular protein modification process	186	2504	4.5e-17	2.1e-15
GO:0016310	P	phosphorylation	176	2232	1.7e-18	4.5e-16					GO:0043412	P	macromolecule modification	187	2598	6.8e-16	3.1e-14
GO:0036211	P	protein modification process	186	2504	4.5e-17	1.2e-14					GO:0008152	P	metabolic process	519	11079	1.8e-08	8.2e-07
GO:0006464	P	cellular protein modification process	186	2504	4.5e-17	1.2e-14					GO:0006950	P	response to stress	79	1110	5.1e-07	2.4e-05
GO:0043412	P	macromolecule modification	187	2598	6.8e-16	1.9e-13					GO:0009607	P	response to biotic stimulus	14	62	7.3e-07	3.3e-05
GO:0006793	P	phosphorus metabolic process	186	2719	7.7e-14	2.1e-11					GO:0044267	P	cellular protein metabolic process	196	3600	9e-07	4.2e-05
GO:0006796	P	phosphate-containing compound metabolic process	185	2710	1.1e-13	3e-11					GO:0009875	P	pollen-pistil interaction	20	131	9.2e-07	4.2e-05
GO:0055114	P	oxidation-reduction process	143	2168	1e-09	2.8e-07					GO:0009856	P	pollination	20	131	9.2e-07	4.2e-05
GO:0008152	P	metabolic process	519	11079	1.8e-08	4.9e-06					GO:0051704	P	multi-organism process	21	149	1.6e-06	7.2e-05
GO:0006950	P	response to stress	79	1110	5.1e-07	0.00014					GO:0000003	P	reproduction	20	145	3.7e-06	0.00017
GO:0009607	P	response to biotic stimulus	14	62	7.3e-07	0.0002					GO:0022414	P	reproductive process	20	145	3.7e-06	0.00017
GO:0044267	P	cellular protein metabolic process	196	3600	9e-07	0.00025					GO:0032501	P	multicellular organismal process	20	152	7e-06	0.00032
GO:0044706	P	multi-multicellular organism process	20	131	9.2e-07	0.00025					GO:0019538	P	protein metabolic process	216	4302	4.3e-05	0.002
GO:0009875	P	pollen-pistil interaction	20	131	9.2e-07	0.00025					GO:0050896	P	response to stimulus	94	1760	0.0015	0.068
GO:0008037	P	cell recognition	20	131	9.2e-07	0.00025					GO:0016301	F	kinase activity	175	2283	2.9e-17	7.7e-16
GO:0048544	P	recognition of pollen	20	131	9.2e-07	0.00025					GO:0016772	F	transferase activity, transferring phosphorus-containing groups	175	2564	6e-13	1.6e-11
GO:0009856	P	pollination	20	131	9.2e-07	0.00025					GO:0016740	F	transferase activity	216	3828	1.4e-08	3.9e-07
GO:0051704	P	multi-organism process	21	149	1.6e-06	0.00043					GO:0003700	F	transcription factor activity, sequence-specific DNA binding	58	765	3e-06	8e-05
GO:0006952	P	defense response	49	588	1.6e-06	0.00044					GO:0000166	F	nucleotide binding	261	5288	1.7e-05	0.00046
GO:0044702	P	single organism reproductive process	20	138	1.9e-06	0.00051					GO:0003824	F	catalytic activity	493	11085	4.7e-05	0.0013
GO:0044703	P	multi-organism reproductive process	20	140	2.3e-06	0.00062					GO:0005488	F	binding	700	16879	0.0016	0.044
GO:0000003	P	reproduction	20	145	3.7e-06	0.001
GO:0022414	P	reproductive process	20	145	3.7e-06	0.001
GO:0032501	P	multicellular organismal process	20	152	7e-06	0.0019
GO:0019538	P	protein metabolic process	216	4302	4.3e-05	0.012
GO:0004713	F	protein tyrosine kinase activity	165	1735	6.4e-25	1.2e-22
GO:0004674	F	protein serine/threonine kinase activity	144	1477	1.2e-22	2.3e-20
GO:0004672	F	protein kinase activity	172	2045	1.1e-20	2.1e-18
GO:0016773	F	phosphotransferase activity, alcohol group as acceptor	173	2213	7.7e-18	1.5e-15
GO:0016301	F	kinase activity	175	2283	2.9e-17	5.5e-15
GO:0016772	F	transferase activity, transferring phosphorus-containing groups	175	2564	6e-13	1.2e-10
GO:0030554	F	adenyl nucleotide binding	244	4043	1.9e-12	3.7e-10
GO:0032559	F	adenyl ribonucleotide binding	239	3987	6.9e-12	1.3e-09
GO:0020037	F	heme binding	64	657	1.5e-10	2.9e-08
GO:0046906	F	tetrapyrrole binding	64	662	2e-10	3.9e-08
GO:0005524	F	ATP binding	206	3470	6.9e-10	1.3e-07
GO:0017076	F	purine nucleotide binding	247	4413	1.8e-09	3.4e-07
GO:0097367	F	carbohydrate derivative binding	247	4443	3.2e-09	6.2e-07
GO:0005506	F	iron ion binding	60	651	3.9e-09	7.6e-07
GO:0032550	F	purine ribonucleoside binding	242	4348	4.5e-09	8.6e-07
GO:0001883	F	purine nucleoside binding	242	4348	4.5e-09	8.6e-07
GO:0032555	F	purine ribonucleotide binding	242	4348	4.5e-09	8.6e-07
GO:0032549	F	ribonucleoside binding	242	4361	5.8e-09	1.1e-06
GO:0001882	F	nucleoside binding	242	4363	6e-09	1.2e-06
GO:0032553	F	ribonucleotide binding	244	4408	6e-09	1.2e-06
GO:0016740	F	transferase activity	216	3828	1.4e-08	2.8e-06
GO:0035639	F	purine ribonucleoside triphosphate binding	209	3831	3e-07	5.9e-05
GO:0009055	F	electron carrier activity	61	762	3.1e-07	6e-05
GO:1901363	F	heterocyclic compound binding	425	9081	1.8e-06	0.00035
GO:0097159	F	organic cyclic compound binding	425	9084	1.9e-06	0.00036
GO:0003700	F	transcription factor activity, sequence-specific DNA binding	58	765	3e-06	0.00057
GO:0001071	F	nucleic acid binding transcription factor activity	58	765	3e-06	0.00057
GO:0000166	F	nucleotide binding	261	5288	1.7e-05	0.0033
GO:1901265	F	nucleoside phosphate binding	261	5288	1.7e-05	0.0033
GO:0036094	F	small molecule binding	263	5346	2e-05	0.0038
GO:0003824	F	catalytic activity	493	11085	4.7e-05	0.0091
GO:0030247	F	polysaccharide binding	12	70	5e-05	0.0097
GO:0001871	F	pattern binding	12	70	5e-05	0.0097
GO:0043565	F	sequence-specific DNA binding	38	488	8.9e-05	0.017
GO:0016491	F	oxidoreductase activity	104	1906	0.00042	0.08

## Sheet: Gala Up
GO term	Ontology	Description	Number in input list	Number in BG/Ref	p-value	FDR				GO SLIM	GO term	Ontology	Description	Number in input list	Number in BG/Ref	p-value	FDR
GO:0006468	P	protein phosphorylation	169	2061	1.9e-20	5e-18					GO:0006464	P	cellular protein modification process	182	2504	5.8e-17	2.7e-15		GO:0006464	P	cellular protein modification process	222	2504	2.6e-22	1.2e-20
GO:0016310	P	phosphorylation	173	2232	1.2e-18	3.3e-16					GO:0043412	P	macromolecule modification	182	2598	1.7e-15	7.7e-14		GO:0043412	P	macromolecule modification	222	2598	1.8e-20	8.2e-19
GO:0036211	P	protein modification process	182	2504	5.8e-17	1.5e-14					GO:0008152	P	metabolic process	511	11079	3.6e-09	1.7e-07		GO:0044267	P	cellular protein metabolic process	232	3600	5.1e-09	2.3e-07
GO:0006464	P	cellular protein modification process	182	2504	5.8e-17	1.5e-14					GO:0006950	P	response to stress	78	1110	3.6e-07	1.6e-05		GO:0019538	P	protein metabolic process	260	4302	1.2e-07	5.5e-06
GO:0043412	P	macromolecule modification	182	2598	1.7e-15	4.4e-13					GO:0009607	P	response to biotic stimulus	14	62	5.4e-07	2.5e-05		GO:0008152	P	metabolic process	579	11079	1.4e-07	6.2e-06
GO:0006793	P	phosphorus metabolic process	183	2719	4.7e-14	1.2e-11					GO:0009875	P	pollen-pistil interaction	20	131	6.2e-07	2.8e-05		GO:0009875	P	pollen-pistil interaction	22	131	5.2e-07	2.4e-05
GO:0006796	P	phosphate-containing compound metabolic process	182	2710	6.7e-14	1.8e-11					GO:0009856	P	pollination	20	131	6.2e-07	2.8e-05		GO:0009856	P	pollination	22	131	5.2e-07	2.4e-05
GO:0055114	P	oxidation-reduction process	143	2168	1.8e-10	4.7e-08					GO:0044267	P	cellular protein metabolic process	192	3600	7.7e-07	3.6e-05		GO:0000003	P	reproduction	22	145	2.3e-06	0.00011
GO:0008152	P	metabolic process	511	11079	3.6e-09	9.6e-07					GO:0051704	P	multi-organism process	21	149	1e-06	4.8e-05		GO:0022414	P	reproductive process	22	145	2.3e-06	0.00011
GO:0006950	P	response to stress	78	1110	3.6e-07	9.4e-05					GO:0000003	P	reproduction	20	145	2.5e-06	0.00012		GO:0051704	P	multi-organism process	22	149	3.5e-06	0.00016
GO:0009607	P	response to biotic stimulus	14	62	5.4e-07	0.00014					GO:0022414	P	reproductive process	20	145	2.5e-06	0.00012		GO:0032501	P	multicellular organismal process	22	152	4.6e-06	0.00021
GO:0044706	P	multi-multicellular organism process	20	131	6.2e-07	0.00016					GO:0032501	P	multicellular organismal process	20	152	4.8e-06	0.00022		GO:0006950	P	response to stress	82	1110	1.1e-05	0.00049
GO:0009875	P	pollen-pistil interaction	20	131	6.2e-07	0.00016					GO:0019538	P	protein metabolic process	211	4302	4.3e-05	0.002		GO:0044260	P	cellular macromolecule metabolic process	258	4631	5.3e-05	0.0024
GO:0008037	P	cell recognition	20	131	6.2e-07	0.00016					GO:0016301	F	kinase activity	172	2283	2.1e-17	5.8e-16		GO:0009607	P	response to biotic stimulus	12	62	6e-05	0.0028
GO:0048544	P	recognition of pollen	20	131	6.2e-07	0.00016					GO:0016772	F	transferase activity, transferring phosphorus-containing groups	172	2564	4.3e-13	1.1e-11		GO:0043170	P	macromolecule metabolic process	287	5392	0.00038	0.017
GO:0009856	P	pollination	20	131	6.2e-07	0.00016					GO:0016740	F	transferase activity	210	3828	2.5e-08	6.8e-07		GO:0016301	F	kinase activity	217	2283	2.6e-25	7.2e-24
GO:0044267	P	cellular protein metabolic process	192	3600	7.7e-07	0.0002					GO:0003700	F	transcription factor activity, sequence-specific DNA binding	57	765	2.7e-06	7.4e-05		GO:0016772	F	transferase activity, transferring phosphorus-containing groups	220	2564	1.7e-20	4.9e-19
GO:0051704	P	multi-organism process	21	149	1e-06	0.00028					GO:0000166	F	nucleotide binding	253	5288	3.1e-05	0.00083		GO:0016740	F	transferase activity	268	3828	3.7e-14	1e-12
GO:0044702	P	single organism reproductive process	20	138	1.3e-06	0.00034					GO:0003824	F	catalytic activity	482	11085	3.6e-05	0.00096		GO:0003700	F	transcription factor activity, sequence-specific DNA binding	78	765	8.4e-11	2.4e-09
GO:0044703	P	multi-organism reproductive process	20	140	1.6e-06	0.00041					GO:0005488	F	binding	680	16879	0.0026	0.07		GO:0000166	F	nucleotide binding	299	5288	3.2e-06	9e-05
GO:0006952	P	defense response	48	588	1.7e-06	0.00046													GO:0005488	F	binding	807	16879	0.00012	0.0033
GO:0000003	P	reproduction	20	145	2.5e-06	0.00067													GO:0003824	F	catalytic activity	542	11085	0.0013	0.037
GO:0022414	P	reproductive process	20	145	2.5e-06	0.00067													GO:0005102	F	receptor binding	4	11	0.003	0.083
GO:0032501	P	multicellular organismal process	20	152	4.8e-06	0.0013													GO:0005576	C	extracellular region	20	205	0.0015	0.035
GO:0019538	P	protein metabolic process	211	4302	4.3e-05	0.011
GO:0044710	P	single-organism metabolic process	189	3933	0.00034	0.089
GO:0004713	F	protein tyrosine kinase activity	163	1735	2.6e-25	4.8e-23
GO:0004674	F	protein serine/threonine kinase activity	143	1477	2.7e-23	5e-21
GO:0004672	F	protein kinase activity	169	2045	9.1e-21	1.7e-18
GO:0016773	F	phosphotransferase activity, alcohol group as acceptor	170	2213	6e-18	1.1e-15
GO:0016301	F	kinase activity	172	2283	2.1e-17	4e-15
GO:0016772	F	transferase activity, transferring phosphorus-containing groups	172	2564	4.3e-13	7.9e-11
GO:0030554	F	adenyl nucleotide binding	238	4043	2.9e-12	5.5e-10
GO:0032559	F	adenyl ribonucleotide binding	233	3987	1.1e-11	2e-09
GO:0020037	F	heme binding	64	657	5.3e-11	9.9e-09
GO:0046906	F	tetrapyrrole binding	64	662	7.1e-11	1.3e-08
GO:0005524	F	ATP binding	202	3470	5.6e-10	1e-07
GO:0005506	F	iron ion binding	60	651	1.5e-09	2.8e-07
GO:0017076	F	purine nucleotide binding	240	4413	3.5e-09	6.6e-07
GO:0097367	F	carbohydrate derivative binding	240	4443	6.3e-09	1.2e-06
GO:0032555	F	purine ribonucleotide binding	235	4348	9.3e-09	1.7e-06
GO:0001883	F	purine nucleoside binding	235	4348	9.3e-09	1.7e-06
GO:0032550	F	purine ribonucleoside binding	235	4348	9.3e-09	1.7e-06
GO:0032549	F	ribonucleoside binding	235	4361	1.2e-08	2.2e-06
GO:0032553	F	ribonucleotide binding	237	4408	1.2e-08	2.3e-06
GO:0001882	F	nucleoside binding	235	4363	1.2e-08	2.3e-06
GO:0016740	F	transferase activity	210	3828	2.5e-08	4.7e-06
GO:0009055	F	electron carrier activity	61	762	1.3e-07	2.4e-05
GO:0035639	F	purine ribonucleoside triphosphate binding	204	3831	3.5e-07	6.5e-05
GO:1901363	F	heterocyclic compound binding	414	9081	2.3e-06	0.00043
GO:0097159	F	organic cyclic compound binding	414	9084	2.4e-06	0.00045
GO:0003700	F	transcription factor activity, sequence-specific DNA binding	57	765	2.7e-06	0.00051
GO:0001071	F	nucleic acid binding transcription factor activity	57	765	2.7e-06	0.00051
GO:0000166	F	nucleotide binding	253	5288	3.1e-05	0.0057
GO:1901265	F	nucleoside phosphate binding	253	5288	3.1e-05	0.0057
GO:0036094	F	small molecule binding	255	5346	3.5e-05	0.0065
GO:0003824	F	catalytic activity	482	11085	3.6e-05	0.0066
GO:0001871	F	pattern binding	12	70	3.9e-05	0.0073
GO:0030247	F	polysaccharide binding	12	70	3.9e-05	0.0073
GO:0043565	F	sequence-specific DNA binding	37	488	0.00011	0.02
GO:0016491	F	oxidoreductase activity	104	1906	0.00017	0.031

## Sheet: Gala Down
No Significant Term

## Sheet: Empire Unique
GO term	Ontology	Description	Number in input list	Number in BG/Ref	p-value	FDR				GO SLIM	GO term	Ontology	Description	Number in input list	Number in BG/Ref	p-value	FDR
GO:0007017	P	microtubule-based process	62	192	3e-25	1.1e-22					GO:0007049	P	cell cycle	45	143	2.4e-18	1.2e-16
GO:0006928	P	movement of cell or subcellular component	45	111	7.3e-22	2.8e-19					GO:0016043	P	cellular component organization	95	760	1.3e-12	6.8e-11
GO:0007018	P	microtubule-based movement	45	111	7.3e-22	2.8e-19					GO:0006259	P	DNA metabolic process	65	430	4.3e-12	2.2e-10
GO:0071103	P	DNA conformation change	47	131	5.4e-21	2e-18					GO:0009987	P	cellular process	554	8452	1.4e-07	7e-06
GO:0006260	P	DNA replication	43	111	2.4e-20	9.1e-18					GO:0006464	P	cellular protein modification process	191	2504	2.7e-06	0.00014
GO:0006323	P	DNA packaging	43	112	3.1e-20	1.2e-17					GO:0043412	P	macromolecule modification	196	2598	3.8e-06	0.0002
GO:0007049	P	cell cycle	45	143	2.4e-18	9.2e-16					GO:0060255	P	regulation of macromolecule metabolic process	21	145	0.00013	0.0067
GO:0051276	P	chromosome organization	53	218	3.3e-17	1.3e-14					GO:0019222	P	regulation of metabolic process	21	154	0.00027	0.014
GO:0006996	P	organelle organization	75	424	6.4e-17	2.5e-14					GO:0003774	F	motor activity	46	133	4.6e-20	1.2e-18
GO:0006333	P	chromatin assembly or disassembly	38	110	8.4e-17	3.2e-14					GO:0003677	F	DNA binding	208	2327	5.8e-12	1.5e-10
GO:0031497	P	chromatin assembly	37	106	1.6e-16	6.2e-14					GO:0016462	F	pyrophosphatase activity	118	1269	5e-08	1.3e-06
GO:0006334	P	nucleosome assembly	37	106	1.6e-16	6.2e-14					GO:0016817	F	hydrolase activity, acting on acid anhydrides	118	1270	5.2e-08	1.4e-06
GO:0034728	P	nucleosome organization	37	106	1.6e-16	6.2e-14					GO:0016818	F	hydrolase activity, acting on acid anhydrides, in phosphorus-containing anhydrides	118	1270	5.2e-08	1.4e-06
GO:0065004	P	protein-DNA complex assembly	37	108	2.7e-16	1e-13					GO:0017111	F	nucleoside-triphosphatase activity	114	1238	1.4e-07	3.5e-06
GO:0071824	P	protein-DNA complex subunit organization	37	108	2.7e-16	1e-13					GO:0000166	F	nucleotide binding	362	5288	1.6e-06	4.3e-05
GO:0034622	P	cellular macromolecular complex assembly	49	213	3.3e-15	1.3e-12					GO:0003824	F	catalytic activity	686	11085	6.9e-06	0.00018
GO:0006461	P	protein complex assembly	48	218	2.6e-14	1e-11					GO:0016772	F	transferase activity, transferring phosphorus-containing groups	192	2564	7.5e-06	0.0002
GO:0070271	P	protein complex biogenesis	48	218	2.6e-14	1e-11					GO:0016301	F	kinase activity	173	2283	1.2e-05	0.00031
GO:0065003	P	macromolecular complex assembly	49	235	8.4e-14	3.2e-11					GO:0005488	F	binding	986	16879	8.9e-05	0.0023
GO:0006325	P	chromatin organization	40	166	3.2e-13	1.2e-10					GO:0005515	F	protein binding	423	6605	9.2e-05	0.0024
GO:0016043	P	cellular component organization	95	760	1.3e-12	5.1e-10					GO:0016740	F	transferase activity	250	3828	0.0014	0.037
GO:0071822	P	protein complex subunit organization	49	260	2.2e-12	8.4e-10					GO:0005856	C	cytoskeleton	67	273	1.4e-21	4.4e-20
GO:0000280	P	nuclear division	21	43	3.7e-12	1.4e-09					GO:0044422	C	organelle part	122	1010	6.8e-15	2.2e-13
GO:0006259	P	DNA metabolic process	65	430	4.3e-12	1.7e-09					GO:0044446	C	intracellular organelle part	122	1010	6.8e-15	2.2e-13
GO:0022402	P	cell cycle process	27	81	4.7e-12	1.8e-09					GO:0043232	C	intracellular non-membrane-bounded organelle	121	1106	4.2e-12	1.3e-10
GO:0006261	P	DNA-dependent DNA replication	17	24	5.3e-12	2e-09					GO:0043228	C	non-membrane-bounded organelle	121	1106	4.2e-12	1.3e-10
GO:0022607	P	cellular component assembly	51	292	9.4e-12	3.6e-09					GO:0043229	C	intracellular organelle	213	2661	2.2e-08	7.1e-07
GO:0048285	P	organelle fission	21	54	1.1e-10	4.2e-08					GO:0043226	C	organelle	213	2661	2.2e-08	7.1e-07
GO:0043933	P	macromolecular complex subunit organization	53	337	1.2e-10	4.4e-08					GO:0005634	C	nucleus	118	1259	3.4e-08	1.1e-06
GO:0006270	P	DNA replication initiation	14	19	2.8e-10	1.1e-07					GO:0032991	C	macromolecular complex	142	1932	0.00027	0.0088
GO:0071840	P	cellular component organization or biogenesis	95	858	5.4e-10	2e-07					GO:0043231	C	intracellular membrane-bounded organelle	127	1698	0.00031	0.0098
GO:1903047	P	mitotic cell cycle process	19	48	6.6e-10	2.5e-07					GO:0043227	C	membrane-bounded organelle	127	1698	0.00031	0.0098
GO:0000278	P	mitotic cell cycle	19	50	1.2e-09	4.4e-07					GO:0044424	C	intracellular part	240	3615	0.0008	0.026
GO:0007067	P	mitotic nuclear division	17	38	1.2e-09	4.6e-07
GO:0006468	P	protein phosphorylation	178	2061	2.8e-09	1.1e-06
GO:0016310	P	phosphorylation	187	2232	9e-09	3.4e-06
GO:0007059	P	chromosome segregation	12	22	6.3e-08	2.4e-05
GO:0098813	P	nuclear chromosome segregation	12	22	6.3e-08	2.4e-05
GO:0044085	P	cellular component biogenesis	51	391	6.8e-08	2.6e-05
GO:1904029	P	regulation of cyclin-dependent protein kinase activity	16	48	1e-07	4e-05
GO:0000079	P	regulation of cyclin-dependent protein serine/threonine kinase activity	16	48	1e-07	4e-05
GO:0009987	P	cellular process	554	8452	1.4e-07	5.2e-05
GO:0044699	P	single-organism process	401	5816	1.6e-07	6e-05
GO:0045859	P	regulation of protein kinase activity	16	50	1.7e-07	6.3e-05
GO:0071900	P	regulation of protein serine/threonine kinase activity	16	50	1.7e-07	6.3e-05
GO:0051338	P	regulation of transferase activity	16	50	1.7e-07	6.3e-05
GO:0043549	P	regulation of kinase activity	16	50	1.7e-07	6.3e-05
GO:0001932	P	regulation of protein phosphorylation	16	52	2.6e-07	9.8e-05
GO:0042325	P	regulation of phosphorylation	16	54	3.9e-07	0.00015
GO:0031399	P	regulation of protein modification process	16	54	3.9e-07	0.00015
GO:0051726	P	regulation of cell cycle	18	70	4.5e-07	0.00017
GO:0019220	P	regulation of phosphate metabolic process	16	57	7.2e-07	0.00028
GO:0051174	P	regulation of phosphorus metabolic process	16	57	7.2e-07	0.00028
GO:0006464	P	cellular protein modification process	191	2504	2.7e-06	0.001
GO:0036211	P	protein modification process	191	2504	2.7e-06	0.001
GO:0043412	P	macromolecule modification	196	2598	3.8e-06	0.0015
GO:0032268	P	regulation of cellular protein metabolic process	16	68	5.1e-06	0.002
GO:0006796	P	phosphate-containing compound metabolic process	202	2710	5.5e-06	0.0021
GO:0006793	P	phosphorus metabolic process	202	2719	6.7e-06	0.0026
GO:0007076	P	mitotic chromosome condensation	6	6	1.3e-05	0.005
GO:0030261	P	chromosome condensation	6	6	1.3e-05	0.005
GO:0051246	P	regulation of protein metabolic process	16	75	1.5e-05	0.0057
GO:0044763	P	single-organism cellular process	235	3322	2.6e-05	0.0099
GO:0080090	P	regulation of primary metabolic process	21	129	2.9e-05	0.011
GO:0031323	P	regulation of cellular metabolic process	21	130	3.2e-05	0.012
GO:0000819	P	sister chromatid segregation	8	18	3.3e-05	0.012
GO:0000070	P	mitotic sister chromatid segregation	8	18	3.3e-05	0.012
GO:0050790	P	regulation of catalytic activity	21	134	4.8e-05	0.018
GO:0065009	P	regulation of molecular function	21	138	7e-05	0.027
GO:0006275	P	regulation of DNA replication	5	5	7.3e-05	0.028
GO:0060255	P	regulation of macromolecule metabolic process	21	145	0.00013	0.05
GO:0015631	F	tubulin binding	48	128	4.5e-22	1.1e-19
GO:0008017	F	microtubule binding	48	128	4.5e-22	1.1e-19
GO:0003777	F	microtubule motor activity	45	111	7.3e-22	1.8e-19
GO:0003774	F	motor activity	46	133	4.6e-20	1.1e-17
GO:0008092	F	cytoskeletal protein binding	50	183	4.5e-18	1.1e-15
GO:0046982	F	protein heterodimerization activity	38	134	1.7e-14	4.1e-12
GO:0003677	F	DNA binding	208	2327	5.8e-12	1.4e-09
GO:0005524	F	ATP binding	279	3470	5e-11	1.2e-08
GO:0035639	F	purine ribonucleoside triphosphate binding	298	3831	2.7e-10	6.6e-08
GO:0032559	F	adenyl ribonucleotide binding	307	3987	3.8e-10	9.2e-08
GO:0001882	F	nucleoside binding	328	4363	9.8e-10	2.4e-07
GO:0030554	F	adenyl nucleotide binding	308	4043	1e-09	2.5e-07
GO:0032555	F	purine ribonucleotide binding	326	4348	1.5e-09	3.6e-07
GO:0001883	F	purine nucleoside binding	326	4348	1.5e-09	3.6e-07
GO:0032550	F	purine ribonucleoside binding	326	4348	1.5e-09	3.6e-07
GO:0032549	F	ribonucleoside binding	326	4361	2e-09	4.9e-07
GO:0097367	F	carbohydrate derivative binding	330	4443	3e-09	7.3e-07
GO:0032553	F	ribonucleotide binding	327	4408	4.1e-09	1e-06
GO:0017076	F	purine nucleotide binding	327	4413	4.6e-09	1.1e-06
GO:1901363	F	heterocyclic compound binding	596	9081	2.2e-08	5.3e-06
GO:0097159	F	organic cyclic compound binding	596	9084	2.3e-08	5.6e-06
GO:0016462	F	pyrophosphatase activity	118	1269	5e-08	1.2e-05
GO:0016818	F	hydrolase activity, acting on acid anhydrides, in phosphorus-containing anhydrides	118	1270	5.2e-08	1.3e-05
GO:0016817	F	hydrolase activity, acting on acid anhydrides	118	1270	5.2e-08	1.3e-05
GO:0004713	F	protein tyrosine kinase activity	150	1735	5.4e-08	1.3e-05
GO:0003678	F	DNA helicase activity	16	46	6.4e-08	1.6e-05
GO:0019901	F	protein kinase binding	16	48	1e-07	2.5e-05
GO:0019900	F	kinase binding	16	48	1e-07	2.5e-05
GO:0017111	F	nucleoside-triphosphatase activity	114	1238	1.4e-07	3.3e-05
GO:0004672	F	protein kinase activity	163	2045	1.6e-06	0.00038
GO:0000166	F	nucleotide binding	362	5288	1.6e-06	0.0004
GO:1901265	F	nucleoside phosphate binding	362	5288	1.6e-06	0.0004
GO:0036094	F	small molecule binding	362	5346	4.4e-06	0.0011
GO:0004674	F	protein serine/threonine kinase activity	123	1477	5.1e-06	0.0012
GO:0003824	F	catalytic activity	686	11085	6.9e-06	0.0017
GO:0008569	F	ATP-dependent microtubule motor activity, minus-end-directed	7	9	7.1e-06	0.0017
GO:1990939	F	ATP-dependent microtubule motor activity	7	9	7.1e-06	0.0017
GO:0016772	F	transferase activity, transferring phosphorus-containing groups	192	2564	7.5e-06	0.0018
GO:0016301	F	kinase activity	173	2283	1.2e-05	0.0029
GO:0016773	F	phosphotransferase activity, alcohol group as acceptor	167	2213	2.1e-05	0.0052
GO:0005488	F	binding	986	16879	8.9e-05	0.022
GO:0005515	F	protein binding	423	6605	9.2e-05	0.022
GO:0019899	F	enzyme binding	16	90	0.0001	0.025
GO:0003887	F	DNA-directed DNA polymerase activity	9	33	0.00024	0.057
GO:0005200	F	structural constituent of cytoskeleton	9	36	0.00041	0.099
GO:0015630	C	microtubule cytoskeleton	64	193	1.5e-26	1e-24
GO:0044430	C	cytoskeletal part	66	235	5.6e-24	3.9e-22
GO:0005871	C	kinesin complex	45	110	5.4e-22	3.8e-20
GO:0005856	C	cytoskeleton	67	273	1.4e-21	9.4e-20
GO:0005875	C	microtubule associated complex	48	141	1.2e-20	8.5e-19
GO:0044815	C	DNA packaging complex	40	105	8.1e-19	5.6e-17
GO:0044427	C	chromosomal part	45	148	7.2e-18	5e-16
GO:0005694	C	chromosome	49	179	9.2e-18	6.3e-16
GO:0000786	C	nucleosome	36	101	2.4e-16	1.7e-14
GO:0032993	C	protein-DNA complex	36	101	2.4e-16	1.7e-14
GO:0044422	C	organelle part	122	1010	6.8e-15	4.7e-13
GO:0044446	C	intracellular organelle part	122	1010	6.8e-15	4.7e-13
GO:0000785	C	chromatin	36	116	8.4e-15	5.8e-13
GO:0043234	C	protein complex	136	1215	3.7e-14	2.5e-12
GO:0043232	C	intracellular non-membrane-bounded organelle	121	1106	4.2e-12	2.9e-10
GO:0043228	C	non-membrane-bounded organelle	121	1106	4.2e-12	2.9e-10
GO:0042555	C	MCM complex	12	17	7.5e-09	5.2e-07
GO:0043229	C	intracellular organelle	213	2661	2.2e-08	1.5e-06
GO:0043226	C	organelle	213	2661	2.2e-08	1.5e-06
GO:0005634	C	nucleus	118	1259	3.4e-08	2.4e-06
GO:0099512	C	supramolecular fiber	16	47	8.2e-08	5.7e-06
GO:0099513	C	polymeric cytoskeletal fiber	16	47	8.2e-08	5.7e-06
GO:0005874	C	microtubule	15	41	9.6e-08	6.6e-06
GO:0032991	C	macromolecular complex	142	1932	0.00027	0.019
GO:0043231	C	intracellular membrane-bounded organelle	127	1698	0.00031	0.021
GO:0043227	C	membrane-bounded organelle	127	1698	0.00031	0.021
GO:0000793	C	condensed chromosome	6	14	0.00038	0.026
GO:0000796	C	condensin complex	4	4	0.00041	0.029
GO:0044424	C	intracellular part	240	3615	0.0008	0.055

## Sheet: Gala Unique
GO term	Ontology	Description	Number in input list	Number in BG/Ref	p-value	FDR				GO SLIM	GO term	Ontology	Description	Number in input list	Number in BG/Ref	p-value	FDR
GO:0006468	P	protein phosphorylation	68	2061	9.4e-08	1.7e-05					GO:0006464	P	cellular protein modification process	75	2504	7.6e-07	3.3e-05
GO:0006952	P	defense response	30	588	1.6e-07	2.8e-05					GO:0043412	P	macromolecule modification	76	2598	1.5e-06	6.6e-05
GO:0016310	P	phosphorylation	71	2232	1.8e-07	3.3e-05					GO:0006950	P	response to stress	39	1110	1.7e-05	0.00075
GO:0036211	P	protein modification process	75	2504	7.6e-07	0.00014					GO:0050896	P	response to stimulus	48	1760	0.00072	0.032
GO:0006464	P	cellular protein modification process	75	2504	7.6e-07	0.00014					GO:0007154	P	cell communication	26	796	0.0012	0.054
GO:0043412	P	macromolecule modification	76	2598	1.5e-06	0.00027					GO:0016301	F	kinase activity	70	2283	8.4e-07	2.2e-05
GO:0006796	P	phosphate-containing compound metabolic process	78	2710	2e-06	0.00035					GO:0016772	F	transferase activity, transferring phosphorus-containing groups	70	2564	3.9e-05	0.001
GO:0006793	P	phosphorus metabolic process	78	2719	2.2e-06	0.0004					GO:0000166	F	nucleotide binding	118	5288	0.00044	0.011
GO:0055114	P	oxidation-reduction process	65	2168	4.5e-06	0.00082					GO:0016740	F	transferase activity	86	3828	0.0027	0.069
GO:0006950	P	response to stress	39	1110	1.7e-05	0.0031
GO:0004713	F	protein tyrosine kinase activity	63	1735	1.1e-08	1.5e-06
GO:0004672	F	protein kinase activity	68	2045	7.1e-08	1e-05
GO:0004674	F	protein serine/threonine kinase activity	54	1477	1.1e-07	1.6e-05
GO:0030554	F	adenyl nucleotide binding	108	4043	4.6e-07	6.7e-05
GO:0016301	F	kinase activity	70	2283	8.4e-07	0.00012
GO:0016773	F	phosphotransferase activity, alcohol group as acceptor	68	2213	1.2e-06	0.00017
GO:0032559	F	adenyl ribonucleotide binding	105	3987	1.4e-06	0.0002
GO:0043531	F	ADP binding	25	519	4.5e-06	0.00066
GO:0017076	F	purine nucleotide binding	111	4413	5.2e-06	0.00076
GO:0032555	F	purine ribonucleotide binding	108	4348	1.3e-05	0.0018
GO:0032550	F	purine ribonucleoside binding	108	4348	1.3e-05	0.0018
GO:0001883	F	purine nucleoside binding	108	4348	1.3e-05	0.0018
GO:0032549	F	ribonucleoside binding	108	4361	1.4e-05	0.0021
GO:0001882	F	nucleoside binding	108	4363	1.5e-05	0.0021
GO:0097367	F	carbohydrate derivative binding	109	4443	1.9e-05	0.0028
GO:0032553	F	ribonucleotide binding	108	4408	2.3e-05	0.0033
GO:0016772	F	transferase activity, transferring phosphorus-containing groups	70	2564	3.9e-05	0.0057
GO:0001871	F	pattern binding	8	70	4.3e-05	0.0062
GO:0030247	F	polysaccharide binding	8	70	4.3e-05	0.0062
GO:0036094	F	small molecule binding	120	5346	0.0003	0.044
GO:0016491	F	oxidoreductase activity	52	1906	0.00043	0.063
GO:1901265	F	nucleoside phosphate binding	118	5288	0.00044	0.064
GO:0000166	F	nucleotide binding	118	5288	0.00044	0.064

## Sheet: Empire-Gala Common
GO term	Ontology	Description	Number in input list	Number in BG/Ref	p-value	FDR				GO SLIM	GO term	Ontology	Description	Number in input list	Number in BG/Ref	p-value	FDR
GO:0006468	P	protein phosphorylation	104	2061	6.3e-15	9.5e-13					GO:0006464	P	cellular protein modification process	111	2504	2.4e-12	1e-10
GO:0016310	P	phosphorylation	105	2232	3.3e-13	5e-11					GO:0043412	P	macromolecule modification	111	2598	2.1e-11	9.1e-10
GO:0036211	P	protein modification process	111	2504	2.4e-12	3.6e-10					GO:0008152	P	metabolic process	306	11079	2.1e-07	9e-06
GO:0006464	P	cellular protein modification process	111	2504	2.4e-12	3.6e-10					GO:0009607	P	response to biotic stimulus	10	62	3.2e-06	0.00014
GO:0043412	P	macromolecule modification	111	2598	2.1e-11	3.2e-09					GO:0009875	P	pollen-pistil interaction	14	131	3.3e-06	0.00014
GO:0006793	P	phosphorus metabolic process	108	2719	2.4e-09	3.6e-07					GO:0009856	P	pollination	14	131	3.3e-06	0.00014
GO:0006796	P	phosphate-containing compound metabolic process	107	2710	3.9e-09	5.9e-07					GO:0000003	P	reproduction	14	145	9.5e-06	0.00041
GO:0008152	P	metabolic process	306	11079	2.1e-07	3.2e-05					GO:0022414	P	reproductive process	14	145	9.5e-06	0.00041
GO:0009607	P	response to biotic stimulus	10	62	3.2e-06	0.00049					GO:0051704	P	multi-organism process	14	149	1.3e-05	0.00054
GO:0044706	P	multi-multicellular organism process	14	131	3.3e-06	0.00049					GO:0044267	P	cellular protein metabolic process	117	3600	1.3e-05	0.00054
GO:0009875	P	pollen-pistil interaction	14	131	3.3e-06	0.00049					GO:0032501	P	multicellular organismal process	14	152	1.6e-05	0.00067
GO:0008037	P	cell recognition	14	131	3.3e-06	0.00049					GO:0019538	P	protein metabolic process	128	4302	0.00023	0.01
GO:0048544	P	recognition of pollen	14	131	3.3e-06	0.00049					GO:0006950	P	response to stress	40	1110	0.0021	0.092
GO:0009856	P	pollination	14	131	3.3e-06	0.00049					GO:0016301	F	kinase activity	105	2283	1.3e-12	3.2e-11
GO:0044702	P	single organism reproductive process	14	138	5.7e-06	0.00085					GO:0016772	F	transferase activity, transferring phosphorus-containing groups	105	2564	8.4e-10	2.1e-08
GO:0044703	P	multi-organism reproductive process	14	140	6.6e-06	0.00099					GO:0016740	F	transferase activity	130	3828	3.7e-07	9.2e-06
GO:0000003	P	reproduction	14	145	9.5e-06	0.0014					GO:0003700	F	transcription factor activity, sequence-specific DNA binding	41	765	4.1e-07	1e-05
GO:0022414	P	reproductive process	14	145	9.5e-06	0.0014					GO:0003824	F	catalytic activity	282	11085	0.001	0.025
GO:0051704	P	multi-organism process	14	149	1.3e-05	0.0019					GO:0005488	F	binding	404	16879	0.0031	0.079
GO:0044267	P	cellular protein metabolic process	117	3600	1.3e-05	0.0019
GO:0032501	P	multicellular organismal process	14	152	1.6e-05	0.0024
GO:0055114	P	oxidation-reduction process	78	2168	1.9e-05	0.0029
GO:0019538	P	protein metabolic process	128	4302	0.00023	0.035
GO:0004713	F	protein tyrosine kinase activity	102	1735	7.4e-19	1.1e-16
GO:0004674	F	protein serine/threonine kinase activity	90	1477	1.5e-17	2.1e-15
GO:0004672	F	protein kinase activity	104	2045	3.9e-15	5.5e-13
GO:0016773	F	phosphotransferase activity, alcohol group as acceptor	105	2213	2e-13	2.8e-11
GO:0016301	F	kinase activity	105	2283	1.3e-12	1.8e-10
GO:0016772	F	transferase activity, transferring phosphorus-containing groups	105	2564	8.4e-10	1.2e-07
GO:0020037	F	heme binding	42	657	2.8e-09	4e-07
GO:0046906	F	tetrapyrrole binding	42	662	3.5e-09	5e-07
GO:0005524	F	ATP binding	126	3470	1.6e-08	2.2e-06
GO:0005506	F	iron ion binding	38	651	1.5e-07	2.1e-05
GO:0030554	F	adenyl nucleotide binding	136	4043	3e-07	4.4e-05
GO:0016740	F	transferase activity	130	3828	3.7e-07	5.3e-05
GO:0032559	F	adenyl ribonucleotide binding	134	3987	4e-07	5.8e-05
GO:0001071	F	nucleic acid binding transcription factor activity	41	765	4.1e-07	5.9e-05
GO:0003700	F	transcription factor activity, sequence-specific DNA binding	41	765	4.1e-07	5.9e-05
GO:0035639	F	purine ribonucleoside triphosphate binding	126	3831	3e-06	0.00042
GO:0009055	F	electron carrier activity	38	762	5.5e-06	0.00078
GO:0097367	F	carbohydrate derivative binding	138	4443	1.6e-05	0.0023
GO:1901363	F	heterocyclic compound binding	249	9081	1.9e-05	0.0027
GO:0097159	F	organic cyclic compound binding	249	9084	1.9e-05	0.0028
GO:0032553	F	ribonucleotide binding	136	4408	2.6e-05	0.0038
GO:0017076	F	purine nucleotide binding	136	4413	2.8e-05	0.004
GO:0032555	F	purine ribonucleotide binding	134	4348	3.3e-05	0.0046
GO:0032550	F	purine ribonucleoside binding	134	4348	3.3e-05	0.0046
GO:0001883	F	purine nucleoside binding	134	4348	3.3e-05	0.0046
GO:0032549	F	ribonucleoside binding	134	4361	3.7e-05	0.0053
GO:0001882	F	nucleoside binding	134	4363	3.8e-05	0.0055
GO:0043565	F	sequence-specific DNA binding	24	488	0.00035	0.05
GO:0016760	F	cellulose synthase (UDP-forming) activity	6	43	0.00062	0.089
GO:0016759	F	cellulose synthase activity	6	43	0.00062	0.089

## Sheet: Comparison-Gala-Empire
GO term	Description	p-value	FDR	GO SLIM	GO term	Description	p-value	FDR				GO term	Description	p-value	FDR		GO SLIM	GO term	Description	p-value	FDR
GO:0007017	microtubule-based process	2e-20	9.1e-18		GO:0006464	cellular protein modification process	3.2e-14	1.6e-12				GO:0006468	protein phosphorylation	2.3e-20	6.2e-18			GO:0006464	cellular protein modification process	4.5e-17	2.1e-15
GO:0006468	protein phosphorylation	1.4e-19	6.3e-17		GO:0043412	macromolecule modification	1.9e-13	9.8e-12				GO:0016310	phosphorylation	1.7e-18	4.5e-16			GO:0043412	macromolecule modification	6.8e-16	3.1e-14
GO:0016310	phosphorylation	7.7e-18	3.4e-15		GO:0007049	cell cycle	3e-13	1.5e-11				GO:0036211	protein modification process	4.5e-17	1.2e-14			GO:0008152	metabolic process	1.8e-08	8.2e-07
GO:0006928	movement of cell or subcellular component	4e-17	1.8e-14		GO:0016043	cellular component organization	6.9e-07	3.5e-05				GO:0006464	cellular protein modification process	4.5e-17	1.2e-14			GO:0006950	response to stress	5.1e-07	2.4e-05
GO:0007018	microtubule-based movement	4e-17	1.8e-14		GO:0006259	DNA metabolic process	1.1e-06	5.8e-05				GO:0043412	macromolecule modification	6.8e-16	1.9e-13			GO:0009607	response to biotic stimulus	7.3e-07	3.3e-05
GO:0071103	DNA conformation change	4.1e-16	1.8e-13		GO:0008152	metabolic process	1.8e-05	0.00094				GO:0006793	phosphorus metabolic process	7.7e-14	2.1e-11			GO:0044267	cellular protein metabolic process	9e-07	4.2e-05
GO:0006323	DNA packaging	9.1e-16	4.1e-13		GO:0000003	reproduction	8e-05	0.0041				GO:0006796	phosphate-containing compound metabolic process	1.1e-13	3e-11			GO:0009875	pollen-pistil interaction	9.2e-07	4.2e-05
GO:0006260	DNA replication	2.9e-15	1.3e-12		GO:0022414	reproductive process	8e-05	0.0041				GO:0055114	oxidation-reduction process	1e-09	2.8e-07			GO:0009856	pollination	9.2e-07	4.2e-05
GO:0006464	cellular protein modification process	3.2e-14	1.4e-11		GO:0009607	response to biotic stimulus	0.00029	0.015				GO:0008152	metabolic process	1.8e-08	4.9e-06			GO:0051704	multi-organism process	1.6e-06	7.2e-05
GO:0036211	protein modification process	3.2e-14	1.4e-11		GO:0009987	cellular process	0.00045	0.023				GO:0006950	response to stress	5.1e-07	0.00014			GO:0000003	reproduction	3.7e-06	0.00017
GO:0043412	macromolecule modification	1.9e-13	8.5e-11		GO:0009875	pollen-pistil interaction	0.0012	0.06				GO:0009607	response to biotic stimulus	7.3e-07	0.0002			GO:0022414	reproductive process	3.7e-06	0.00017
GO:0007049	cell cycle	3e-13	1.3e-10		GO:0009856	pollination	0.0012	0.06				GO:0044267	cellular protein metabolic process	9e-07	0.00025			GO:0032501	multicellular organismal process	7e-06	0.00032
GO:0006333	chromatin assembly or disassembly	5.4e-13	2.4e-10		GO:0044260	cellular macromolecule metabolic process	0.0013	0.067				GO:0044706	multi-multicellular organism process	9.2e-07	0.00025			GO:0019538	protein metabolic process	4.3e-05	0.002
GO:0031497	chromatin assembly	8.1e-13	3.6e-10		GO:0032501	multicellular organismal process	0.0015	0.078				GO:0009875	pollen-pistil interaction	9.2e-07	0.00025			GO:0050896	response to stimulus	0.0015	0.068
GO:0006334	nucleosome assembly	8.1e-13	3.6e-10		GO:0003774	motor activity	2.6e-15	7.7e-14				GO:0008037	cell recognition	9.2e-07	0.00025			GO:0016301	kinase activity	2.9e-17	7.7e-16
GO:0034728	nucleosome organization	8.1e-13	3.6e-10		GO:0016301	kinase activity	1.5e-13	4.6e-12				GO:0048544	recognition of pollen	9.2e-07	0.00025			GO:0016772	transferase activity, transferring phosphorus-containing groups	6e-13	1.6e-11
GO:0071824	protein-DNA complex subunit organization	1.3e-12	5.8e-10		GO:0016772	transferase activity, transferring phosphorus-containing groups	4.3e-12	1.3e-10				GO:0009856	pollination	9.2e-07	0.00025			GO:0016740	transferase activity	1.4e-08	3.9e-07
GO:0065004	protein-DNA complex assembly	1.3e-12	5.8e-10		GO:0003677	DNA binding	9.9e-11	3e-09				GO:0051704	multi-organism process	1.6e-06	0.00043			GO:0003700	transcription factor activity, sequence-specific DNA binding	3e-06	8e-05
GO:0051276	chromosome organization	4.3e-12	1.9e-09		GO:0000166	nucleotide binding	6.9e-08	2.1e-06				GO:0006952	defense response	1.6e-06	0.00044			GO:0000166	nucleotide binding	1.7e-05	0.00046
GO:0006793	phosphorus metabolic process	7.2e-12	3.2e-09		GO:0003824	catalytic activity	7e-08	2.1e-06				GO:0044702	single organism reproductive process	1.9e-06	0.00051			GO:0003824	catalytic activity	4.7e-05	0.0013
GO:0006796	phosphate-containing compound metabolic process	7.8e-12	3.5e-09		GO:0016740	transferase activity	1.4e-07	4.3e-06				GO:0044703	multi-organism reproductive process	2.3e-06	0.00062			GO:0005488	binding	0.0016	0.044
GO:0034622	cellular macromolecular complex assembly	1.3e-10	5.9e-08		GO:0003700	transcription factor activity, sequence-specific DNA binding	5.3e-07	1.6e-05				GO:0000003	reproduction	3.7e-06	0.001
GO:0006996	organelle organization	2.3e-10	1e-07		GO:0005488	binding	2.3e-06	6.8e-05				GO:0022414	reproductive process	3.7e-06	0.001
GO:0006461	protein complex assembly	7.1e-10	3.2e-07		GO:0016462	pyrophosphatase activity	4.1e-05	0.0012				GO:0032501	multicellular organismal process	7e-06	0.0019
GO:0070271	protein complex biogenesis	7.1e-10	3.2e-07		GO:0016817	hydrolase activity, acting on acid anhydrides	4.3e-05	0.0013				GO:0019538	protein metabolic process	4.3e-05	0.012
GO:0006261	DNA-dependent DNA replication	7.9e-10	3.5e-07		GO:0016818	hydrolase activity, acting on acid anhydrides, in phosphorus-containing anhydrides	4.3e-05	0.0013				GO:0004713	protein tyrosine kinase activity	6.4e-25	1.2e-22
GO:0000280	nuclear division	1.4e-09	6.1e-07		GO:0017111	nucleoside-triphosphatase activity	6.4e-05	0.0019				GO:0004674	protein serine/threonine kinase activity	1.2e-22	2.3e-20
GO:0006325	chromatin organization	1.7e-09	7.5e-07		GO:0005856	cytoskeleton	2.2e-16	7.8e-15				GO:0004672	protein kinase activity	1.1e-20	2.1e-18
GO:0065003	macromolecular complex assembly	2.4e-09	1.1e-06		GO:0044422	organelle part	1.3e-07	4.4e-06				GO:0016773	phosphotransferase activity, alcohol group as acceptor	7.7e-18	1.5e-15
GO:0022402	cell cycle process	5.8e-09	2.6e-06		GO:0044446	intracellular organelle part	1.3e-07	4.4e-06				GO:0016301	kinase activity	2.9e-17	5.5e-15
GO:0071822	protein complex subunit organization	7.1e-09	3.2e-06		GO:0043232	intracellular non-membrane-bounded organelle	5.6e-06	0.0002				GO:0016772	transferase activity, transferring phosphorus-containing groups	6e-13	1.2e-10
GO:0006270	DNA replication initiation	1.7e-08	7.8e-06		GO:0043228	non-membrane-bounded organelle	5.6e-06	0.0002				GO:0030554	adenyl nucleotide binding	1.9e-12	3.7e-10
GO:0048285	organelle fission	3.3e-08	1.5e-05		GO:0005576	extracellular region	0.00017	0.0059				GO:0032559	adenyl ribonucleotide binding	6.9e-12	1.3e-09
GO:1903047	mitotic cell cycle process	1.2e-07	5.3e-05		GO:0005634	nucleus	0.0012	0.043				GO:0020037	heme binding	1.5e-10	2.9e-08
GO:0007067	mitotic nuclear division	1.4e-07	6.1e-05									GO:0046906	tetrapyrrole binding	2e-10	3.9e-08
GO:0022607	cellular component assembly	1.9e-07	8.4e-05									GO:0005524	ATP binding	6.9e-10	1.3e-07
GO:0000278	mitotic cell cycle	2e-07	8.8e-05									GO:0017076	purine nucleotide binding	1.8e-09	3.4e-07
GO:0043933	macromolecular complex subunit organization	4.7e-07	0.00021									GO:0097367	carbohydrate derivative binding	3.2e-09	6.2e-07
GO:0044699	single-organism process	6.3e-07	0.00028									GO:0005506	iron ion binding	3.9e-09	7.6e-07
GO:0016043	cellular component organization	6.9e-07	0.00031									GO:0032550	purine ribonucleoside binding	4.5e-09	8.6e-07
GO:0006259	DNA metabolic process	1.1e-06	0.00051									GO:0001883	purine nucleoside binding	4.5e-09	8.6e-07
GO:0007059	chromosome segregation	2e-06	0.00087									GO:0032555	purine ribonucleotide binding	4.5e-09	8.6e-07
GO:0098813	nuclear chromosome segregation	2e-06	0.00087									GO:0032549	ribonucleoside binding	5.8e-09	1.1e-06
GO:0000079	regulation of cyclin-dependent protein serine/threonine kinase activity	7.1e-06	0.0032									GO:0001882	nucleoside binding	6e-09	1.2e-06
GO:1904029	regulation of cyclin-dependent protein kinase activity	7.1e-06	0.0032									GO:0032553	ribonucleotide binding	6e-09	1.2e-06
GO:0045859	regulation of protein kinase activity	1.1e-05	0.0048									GO:0016740	transferase activity	1.4e-08	2.8e-06
GO:0071900	regulation of protein serine/threonine kinase activity	1.1e-05	0.0048									GO:0035639	purine ribonucleoside triphosphate binding	3e-07	5.9e-05
GO:0051338	regulation of transferase activity	1.1e-05	0.0048									GO:0009055	electron carrier activity	3.1e-07	6e-05
GO:0043549	regulation of kinase activity	1.1e-05	0.0048									GO:1901363	heterocyclic compound binding	1.8e-06	0.00035
GO:0001932	regulation of protein phosphorylation	1.6e-05	0.0073									GO:0097159	organic cyclic compound binding	1.9e-06	0.00036
GO:0008152	metabolic process	1.8e-05	0.0082									GO:0003700	transcription factor activity, sequence-specific DNA binding	3e-06	0.00057
GO:0042325	regulation of phosphorylation	2.4e-05	0.011									GO:0001071	nucleic acid binding transcription factor activity	3e-06	0.00057
GO:0031399	regulation of protein modification process	2.4e-05	0.011									GO:0000166	nucleotide binding	1.7e-05	0.0033
GO:0051726	regulation of cell cycle	3.8e-05	0.017									GO:1901265	nucleoside phosphate binding	1.7e-05	0.0033
GO:0019220	regulation of phosphate metabolic process	4.2e-05	0.019									GO:0036094	small molecule binding	2e-05	0.0038
GO:0051174	regulation of phosphorus metabolic process	4.2e-05	0.019									GO:0003824	catalytic activity	4.7e-05	0.0091
GO:0071840	cellular component organization or biogenesis	6.4e-05	0.029									GO:0030247	polysaccharide binding	5e-05	0.0097
GO:0007076	mitotic chromosome condensation	8e-05	0.036									GO:0001871	pattern binding	5e-05	0.0097
GO:0030261	chromosome condensation	8e-05	0.036									GO:0043565	sequence-specific DNA binding	8.9e-05	0.017
GO:0000003	reproduction	8e-05	0.036									GO:0016491	oxidoreductase activity	0.00042	0.08
GO:0022414	reproductive process	8e-05	0.036
GO:0032268	regulation of cellular protein metabolic process	8.3e-05	0.037
GO:0044702	single organism reproductive process	9.1e-05	0.041
GO:0004713	protein tyrosine kinase activity	2e-20	5.6e-18
GO:0003777	microtubule motor activity	4e-17	1.1e-14
GO:0005524	ATP binding	4.9e-17	1.4e-14
GO:0008017	microtubule binding	5e-17	1.4e-14
GO:0015631	tubulin binding	5e-17	1.4e-14
GO:0004674	protein serine/threonine kinase activity	5.1e-17	1.4e-14
GO:0004672	protein kinase activity	3.2e-16	9.1e-14
GO:0003774	motor activity	2.6e-15	7.3e-13
GO:0032559	adenyl ribonucleotide binding	5.3e-15	1.5e-12
GO:0030554	adenyl nucleotide binding	1.2e-14	3.5e-12
GO:0035639	purine ribonucleoside triphosphate binding	2e-14	5.7e-12
GO:0016773	phosphotransferase activity, alcohol group as acceptor	1.1e-13	3.2e-11
GO:0016301	kinase activity	1.5e-13	4.3e-11
GO:0008092	cytoskeletal protein binding	4.1e-13	1.2e-10
GO:0001882	nucleoside binding	6.6e-13	1.9e-10
GO:0032555	purine ribonucleotide binding	8.6e-13	2.5e-10
GO:0001883	purine nucleoside binding	8.6e-13	2.5e-10
GO:0032550	purine ribonucleoside binding	8.6e-13	2.5e-10
GO:0097367	carbohydrate derivative binding	9.4e-13	2.7e-10
GO:0032549	ribonucleoside binding	1.3e-12	3.8e-10
GO:0032553	ribonucleotide binding	2e-12	5.6e-10
GO:0017076	purine nucleotide binding	2.3e-12	6.6e-10
GO:0016772	transferase activity, transferring phosphorus-containing groups	4.3e-12	1.2e-09
GO:1901363	heterocyclic compound binding	7.7e-12	2.2e-09
GO:0097159	organic cyclic compound binding	8.2e-12	2.3e-09
GO:0046982	protein heterodimerization activity	7.8e-11	2.2e-08
GO:0003677	DNA binding	9.9e-11	2.8e-08
GO:0000166	nucleotide binding	6.9e-08	2e-05
GO:1901265	nucleoside phosphate binding	6.9e-08	2e-05
GO:0003824	catalytic activity	7e-08	2e-05
GO:0016740	transferase activity	1.4e-07	4.1e-05
GO:0036094	small molecule binding	2.5e-07	7.2e-05
GO:0003700	transcription factor activity, sequence-specific DNA binding	5.3e-07	0.00015
GO:0001071	nucleic acid binding transcription factor activity	5.3e-07	0.00015
GO:0005488	binding	2.3e-06	0.00065
GO:0003678	DNA helicase activity	4.5e-06	0.0013
GO:0019901	protein kinase binding	7.1e-06	0.002
GO:0019900	kinase binding	7.1e-06	0.002
GO:0016462	pyrophosphatase activity	4.1e-05	0.012
GO:0016818	hydrolase activity, acting on acid anhydrides, in phosphorus-containing anhydrides	4.3e-05	0.012
GO:0016817	hydrolase activity, acting on acid anhydrides	4.3e-05	0.012
GO:0008569	ATP-dependent microtubule motor activity, minus-end-directed	5.7e-05	0.016
GO:1990939	ATP-dependent microtubule motor activity	5.7e-05	0.016
GO:0017111	nucleoside-triphosphatase activity	6.4e-05	0.018
GO:0020037	heme binding	9.6e-05	0.027
GO:0046906	tetrapyrrole binding	0.00012	0.034
GO:0009055	electron carrier activity	0.00034	0.097
GO:0015630	microtubule cytoskeleton	1.8e-21	1.3e-19
GO:0044430	cytoskeletal part	9.3e-19	6.9e-17
GO:0005875	microtubule associated complex	2e-17	1.5e-15
GO:0005871	kinesin complex	3e-17	2.3e-15
GO:0005856	cytoskeleton	2.2e-16	1.6e-14
GO:0044815	DNA packaging complex	1e-14	7.6e-13
GO:0044427	chromosomal part	2.3e-13	1.7e-11
GO:0005694	chromosome	6.4e-13	4.7e-11
GO:0000786	nucleosome	9.5e-13	7.1e-11
GO:0032993	protein-DNA complex	9.5e-13	7.1e-11
GO:0000785	chromatin	2.7e-11	2e-09
GO:0043234	protein complex	7.2e-08	5.4e-06
GO:0044422	organelle part	1.3e-07	9.3e-06
GO:0044446	intracellular organelle part	1.3e-07	9.3e-06
GO:0042555	MCM complex	2.6e-07	1.9e-05
GO:0005874	microtubule	5.5e-06	0.0004
GO:0043232	intracellular non-membrane-bounded organelle	5.6e-06	0.00041
GO:0043228	non-membrane-bounded organelle	5.6e-06	0.00041
GO:0099512	supramolecular fiber	5.7e-06	0.00042
GO:0099513	polymeric cytoskeletal fiber	5.7e-06	0.00042
GO:0005576	extracellular region	0.00017	0.012
GO:0005634	nucleus	0.0012	0.091
