# Supplementary material for: Differential gene regulatory pathways and co-expression networks associated with fire blight infection in apple (Malus × domestica)
Source: Hortic Res. 2019 Apr 6;6:35. doi: 10.1038/s41438-019-0120-z (PMC6441656; doi:10.1038/s41438-019-0120-z)
Supplement: Supplementary file 8 — Supporting file S5 [file 41438_2019_120_MOESM8_ESM.xlsx]

## Sheet: GOsummary-CoExpression modules
Supporting file S5. Summary of gene ontology (GO) enrichment analysis using genes specific to each co-expression module from WGCNA analysis of fire blight gene expression datasets for ‘Empire’ and ‘Gala’ apple cultivars. Gene Ontology enrichment for response to biotic stimulus, defense response, and response to stimulus (highlighed in green color) were observed in three co-expression modules (C1,…
Cluster	Modules	GO term	Ontology	Description	Number in input list	Number in BG/Ref	p-value	FDR			Cluster	Description
C1	Black	GO:0055114	P	oxidation-reduction process	41	2168	2.8e-12	1.2e-10			C2	adenyl nucleotide binding
		GO:0044710	P	single-organism metabolic process	47	3933	1.8e-07	7.9e-06			C3	adenyl nucleotide binding
		GO:0008152	P	metabolic process	93	11079	2.3e-07	9.8e-06			C11	adenyl nucleotide binding
		GO:0044699	P	single-organism process	55	5816	2e-05	0.00084			C2	adenyl ribonucleotide binding
		GO:0009607	P	response to biotic stimulus	5	62	3.6e-05	0.0015			C3	adenyl ribonucleotide binding
		GO:0016491	F	oxidoreductase activity	36	1906	8.9e-11	4.8e-09			C11	adenyl ribonucleotide binding
		GO:0003824	F	catalytic activity	94	11085	9.7e-08	5.3e-06			C2	ADP binding
		GO:0004197	F	cysteine-type endopeptidase activity	5	28	1e-06	5.5e-05			C10	ADP binding
		GO:0005506	F	iron ion binding	13	651	8.8e-05	0.0048			C16	ADP binding
		GO:0020037	F	heme binding	12	657	0.00037	0.02			C3	ATP binding
		GO:0046906	F	tetrapyrrole binding	12	662	0.00039	0.021			C3	binding
		GO:0004175	F	endopeptidase activity	10	486	0.00047	0.025			C10	binding
		GO:0008234	F	cysteine-type peptidase activity	5	124	0.00078	0.042			C15	binding
C2	Blue	GO:0006952	P	defense response	26	588	7e-11	4.7e-09			C6	biosynthetic process
		GO:0006950	P	response to stress	29	1110	4.7e-07	3.2e-05			C2	carbohydrate derivative binding
		GO:0050896	P	response to stimulus	32	1760	0.00016	0.011			C3	carbohydrate derivative binding
		GO:0043531	F	ADP binding	25	519	2.9e-11	1.5e-09			C11	carbohydrate derivative binding
		GO:0032553	F	ribonucleotide binding	62	4408	0.00022	0.011			C6	carboxylic acid metabolic process
		GO:0032555	F	purine ribonucleotide binding	61	4348	0.00027	0.014			C4	carboxylic ester hydrolase activity
		GO:0032550	F	purine ribonucleoside binding	61	4348	0.00027	0.014			C1	catalytic activity
		GO:0001883	F	purine nucleoside binding	61	4348	0.00027	0.014			C3	catalytic activity
		GO:0097367	F	carbohydrate derivative binding	62	4443	0.00027	0.014			C6	catalytic activity
		GO:0032559	F	adenyl ribonucleotide binding	57	3987	0.00028	0.015			C15	catalytic activity
		GO:0032549	F	ribonucleoside binding	61	4361	0.00029	0.015			C15	cell
		GO:0001882	F	nucleoside binding	61	4363	0.0003	0.015			C15	cell cycle
		GO:0017076	F	purine nucleotide binding	61	4413	0.0004	0.021			C15	cell part
		GO:0030554	F	adenyl nucleotide binding	57	4043	0.0004	0.021			C4	cell periphery
C3	Brown	GO:0006468	P	protein phosphorylation	84	2061	2e-20	1.7e-18			C10	cell periphery
		GO:0016310	P	phosphorylation	86	2232	2e-19	1.6e-17			C4	cell wall
		GO:0006464	P	cellular protein modification process	91	2504	5.3e-19	4.3e-17			C4	cell wall modification
		GO:0036211	P	protein modification process	91	2504	5.3e-19	4.3e-17			C4	cell wall organization
		GO:0043412	P	macromolecule modification	91	2598	5.3e-18	4.3e-16			C4	cell wall organization or biogenesis
		GO:0006796	P	phosphate-containing compound metabolic process	88	2710	1.9e-15	1.6e-13			C15	cellular component organization
		GO:0006793	P	phosphorus metabolic process	88	2719	2.3e-15	1.9e-13			C3	cellular macromolecule metabolic process
		GO:0044267	P	cellular protein metabolic process	95	3600	2e-11	1.6e-09			C3	cellular metabolic process
		GO:0044260	P	cellular macromolecule metabolic process	103	4631	2.7e-08	2.2e-06			C15	cellular process
		GO:0019538	P	protein metabolic process	97	4302	4.3e-08	3.5e-06			C3	cellular protein metabolic process
		GO:0008152	P	metabolic process	194	11079	1.6e-07	1.3e-05			C3	cellular protein modification process
		GO:0043170	P	macromolecule metabolic process	105	5392	1.1e-05	0.00091			C4	cellular protein modification process
		GO:0044237	P	cellular metabolic process	113	6496	0.00056	0.045			C8	cellular protein modification process
		GO:0044238	P	primary metabolic process	126	7408	0.00056	0.046			C11	cellular protein modification process
		GO:0004713	F	protein tyrosine kinase activity	82	1735	8.5e-24	6.1e-22			C15	cellular protein modification process
		GO:0004672	F	protein kinase activity	84	2045	1.3e-20	9.2e-19			C6	coenzyme binding
		GO:0016773	F	phosphotransferase activity, alcohol group as acceptor	84	2213	1.4e-18	1e-16			C1	cysteine-type endopeptidase activity
		GO:0016301	F	kinase activity	84	2283	8.8e-18	6.4e-16			C1	cysteine-type peptidase activity
		GO:0005524	F	ATP binding	102	3470	3.2e-15	2.3e-13			C15	cytoskeleton
		GO:0004674	F	protein serine/threonine kinase activity	61	1477	5e-15	3.6e-13			C2	defense response
		GO:0016772	F	transferase activity, transferring phosphorus-containing groups	84	2564	6.3e-15	4.5e-13			C10	defense response
		GO:0032559	F	adenyl ribonucleotide binding	106	3987	4.8e-13	3.5e-11			C16	defense response
		GO:0030554	F	adenyl nucleotide binding	106	4043	1.1e-12	8.3e-11			C10	dephosphorylation
		GO:0035639	F	purine ribonucleoside triphosphate binding	102	3831	1.5e-12	1.1e-10			C10	DNA binding
		GO:0016740	F	transferase activity	99	3828	2e-11	1.4e-09			C15	DNA binding
		GO:0097367	F	carbohydrate derivative binding	108	4443	6.6e-11	4.7e-09			C15	DNA metabolic process
		GO:0032555	F	purine ribonucleotide binding	106	4348	9.1e-11	6.6e-09			C4	electron carrier activity
		GO:0001883	F	purine nucleoside binding	106	4348	9.1e-11	6.6e-09			C7	electron carrier activity
		GO:0032550	F	purine ribonucleoside binding	106	4348	9.1e-11	6.6e-09			C9	electron carrier activity
		GO:0032553	F	ribonucleotide binding	107	4408	9.2e-11	6.6e-09			C1	endopeptidase activity
		GO:0032549	F	ribonucleoside binding	106	4361	1.1e-10	7.8e-09			C4	enzyme inhibitor activity
		GO:0001882	F	nucleoside binding	106	4363	1.1e-10	8e-09			C4	enzyme regulator activity
		GO:0017076	F	purine nucleotide binding	106	4413	2.2e-10	1.6e-08			C4	external encapsulating structure
		GO:0000166	F	nucleotide binding	112	5288	6.9e-08	5e-06			C4	external encapsulating structure organization
		GO:1901265	F	nucleoside phosphate binding	112	5288	6.9e-08	5e-06			C10	extracellular region
		GO:0036094	F	small molecule binding	112	5346	1.2e-07	8.9e-06			C1	heme binding
		GO:1901363	F	heterocyclic compound binding	166	9081	2.2e-07	1.6e-05			C4	heme binding
		GO:0097159	F	organic cyclic compound binding	166	9084	2.3e-07	1.6e-05			C7	heme binding
		GO:0003824	F	catalytic activity	190	11085	1.5e-06	0.0001			C9	heme binding
		GO:0004806	F	triglyceride lipase activity	6	63	0.00027	0.02			C3	heterocyclic compound binding
		GO:0005488	F	binding	252	16879	0.00044	0.032			C10	heterocyclic compound binding
		GO:0016298	F	lipase activity	7	101	0.00053	0.038			C15	hydrolase activity
C4	Cyan	GO:0042545	P	cell wall modification	5	94	4e-06	0.00044			C15	hydrolase activity, acting on acid anhydrides
		GO:0045229	P	external encapsulating structure organization	5	154	4e-05	0.0015			C15	hydrolase activity, acting on acid anhydrides, in phosphorus-containing anhydrides
		GO:0071555	P	cell wall organization	5	154	4e-05	0.0015			C4	hydrolase activity, acting on ester bonds
		GO:0071554	P	cell wall organization or biogenesis	5	216	0.00019	0.0052			C15	intracellular
		GO:0006796	P	phosphate-containing compound metabolic process	16	2710	0.00053	0.01			C15	intracellular membrane-bounded organelle
		GO:0006793	P	phosphorus metabolic process	16	2719	0.00055	0.01			C15	intracellular non-membrane-bounded organelle
		GO:0016310	P	phosphorylation	14	2232	0.00071	0.011			C15	intracellular organelle
		GO:0006464	P	cellular protein modification process	14	2504	0.0021	0.026			C15	intracellular organelle part
		GO:0036211	P	protein modification process	14	2504	0.0021	0.026			C15	intracellular part
		GO:0043412	P	macromolecule modification	14	2598	0.003	0.03			C1	iron ion binding
		GO:0008152	P	metabolic process	38	11079	0.003	0.03			C4	iron ion binding
		GO:0006468	P	protein phosphorylation	12	2061	0.0034	0.031			C7	iron ion binding
		GO:0004857	F	enzyme inhibitor activity	5	150	3.5e-05	0.0032			C9	iron ion binding
		GO:0030599	F	pectinesterase activity	5	147	3.2e-05	0.0032			C6	isomerase activity
		GO:0020037	F	heme binding	8	657	0.00018	0.0085			C3	kinase activity
		GO:0030234	F	enzyme regulator activity	5	227	0.00024	0.0085			C4	kinase activity
		GO:0046906	F	tetrapyrrole binding	8	662	0.00019	0.0085			C11	kinase activity
		GO:0098772	F	molecular function regulator	5	256	0.0004	0.011			C15	kinase activity
		GO:0052689	F	carboxylic ester hydrolase activity	5	261	0.00044	0.011			C3	lipase activity
		GO:0004674	F	protein serine/threonine kinase activity	11	1477	0.00074	0.015			C15	macromolecular complex
		GO:0005506	F	iron ion binding	7	651	0.00097	0.015			C3	macromolecule metabolic process
		GO:0004713	F	protein tyrosine kinase activity	12	1735	0.00079	0.015			C3	macromolecule modification
		GO:0016301	F	kinase activity	14	2283	0.00089	0.015			C4	macromolecule modification
		GO:0016772	F	transferase activity, transferring phosphorus-containing groups	15	2564	0.00091	0.015			C8	macromolecule modification
		GO:0016773	F	phosphotransferase activity, alcohol group as acceptor	13	2213	0.0021	0.029			C15	macromolecule modification
		GO:0009055	F	electron carrier activity	7	762	0.0024	0.031			C15	membrane-bounded organelle
		GO:0016788	F	hydrolase activity, acting on ester bonds	7	783	0.0027	0.033			C1	metabolic process
		GO:0004672	F	protein kinase activity	12	2045	0.0032	0.036			C3	metabolic process
		GO:0005618	C	cell wall	5	129	1.8e-05	0.00013			C4	metabolic process
		GO:0030312	C	external encapsulating structure	5	129	1.8e-05	0.00013			C6	metabolic process
		GO:0071944	C	cell periphery	5	215	0.00018	0.0009			C4	molecular function regulator
C5	Green	No Significant Term									C15	motor activity
C6	Greenyellow	GO:0008152	P	metabolic process	59	11079	1e-05	0.00038			C15	non-membrane-bounded organelle
		GO:0044710	P	single-organism metabolic process	30	3933	1.3e-05	0.00049			C10	nucleic acid binding
		GO:0006082	P	organic acid metabolic process	11	812	0.00012	0.0044			C8	nucleic acid binding transcription factor activity
		GO:0044699	P	single-organism process	34	5816	0.00067	0.025			C10	nucleic acid binding transcription factor activity
		GO:0019752	P	carboxylic acid metabolic process	9	712	0.00083	0.031			C16	nucleic acid binding transcription factor activity
		GO:0043436	P	oxoacid metabolic process	9	714	0.00085	0.031			C2	nucleoside binding
		GO:0009058	P	biosynthetic process	18	2382	0.0012	0.045			C3	nucleoside binding
		GO:0003824	F	catalytic activity	60	11085	4e-06	0.00015			C11	nucleoside binding
		GO:0016853	F	isomerase activity	6	251	0.00026	0.0097			C3	nucleoside phosphate binding
		GO:0050662	F	coenzyme binding	7	459	0.0011	0.042			C11	nucleoside phosphate binding
C7	Grey	GO:0055114	P	oxidation-reduction process	11	2168	1.9e-08	1.3e-07			C15	nucleoside-triphosphatase activity
		GO:0044710	P	single-organism metabolic process	11	3933	8.3e-06	5.8e-05			C3	nucleotide binding
		GO:0044699	P	single-organism process	11	5816	0.00035	0.0025			C11	nucleotide binding
		GO:0005506	F	iron ion binding	6	651	3.1e-06	4e-05			C15	nucleotide binding
		GO:0020037	F	heme binding	6	657	3.3e-06	4.3e-05			C15	nucleus
		GO:0046906	F	tetrapyrrole binding	6	662	3.4e-06	4.4e-05			C15	organelle
		GO:0009055	F	electron carrier activity	6	762	7.6e-06	9.9e-05			C15	organelle part
		GO:0046914	F	transition metal ion binding	7	2588	0.00098	0.013			C6	organic acid metabolic process
C8	Magenta	GO:0016567	P	protein ubiquitination	6	108	1.3e-05	0.00041			C3	organic cyclic compound binding
		GO:0070647	P	protein modification by small protein conjugation or removal	6	109	1.4e-05	0.00043			C10	organic cyclic compound binding
		GO:0032446	P	protein modification by small protein conjugation	6	109	1.4e-05	0.00043			C1	oxidation-reduction process
		GO:0006464	P	cellular protein modification process	25	2504	0.00014	0.0042			C7	oxidation-reduction process
		GO:0036211	P	protein modification process	25	2504	0.00014	0.0042			C9	oxidation-reduction process
		GO:0043412	P	macromolecule modification	25	2598	0.00024	0.0075			C1	oxidoreductase activity
		GO:0006468	P	protein phosphorylation	20	2061	0.001	0.031			C6	oxoacid metabolic process
		GO:0004842	F	ubiquitin-protein transferase activity	6	146	6.7e-05	0.0031			C4	pectinesterase activity
		GO:0019787	F	ubiquitin-like protein transferase activity	6	152	8.3e-05	0.0038			C3	phosphate-containing compound metabolic process
		GO:0004713	F	protein tyrosine kinase activity	20	1735	0.00011	0.0051			C4	phosphate-containing compound metabolic process
		GO:0004674	F	protein serine/threonine kinase activity	18	1477	0.00013	0.006			C11	phosphate-containing compound metabolic process
		GO:0003700	F	transcription factor activity, sequence-specific DNA binding	11	765	0.00079	0.036			C10	phosphoprotein phosphatase activity
		GO:0001071	F	nucleic acid binding transcription factor activity	11	765	0.00079	0.036			C3	phosphorus metabolic process
		GO:0004672	F	protein kinase activity	20	2045	0.00091	0.042			C4	phosphorus metabolic process
		GO:0016773	F	phosphotransferase activity, alcohol group as acceptor	21	2213	0.00098	0.045			C11	phosphorus metabolic process
		GO:0000151	C	ubiquitin ligase complex	6	125	2.9e-05	0.00038			C3	phosphorylation
		GO:1990234	C	transferase complex	6	218	0.00055	0.0071			C4	phosphorylation
C9	Midnightblue	GO:0055114	P	oxidation-reduction process	14	2168	0.00087	0.013			C11	phosphorylation
		GO:0005506	F	iron ion binding	11	651	7.1e-07	2.4e-05			C3	phosphotransferase activity, alcohol group as acceptor
		GO:0009055	F	electron carrier activity	9	762	0.00012	0.0042			C4	phosphotransferase activity, alcohol group as acceptor
		GO:0020037	F	heme binding	8	657	0.00025	0.0085			C8	phosphotransferase activity, alcohol group as acceptor
		GO:0046906	F	tetrapyrrole binding	8	662	0.00026	0.0089			C11	phosphotransferase activity, alcohol group as acceptor
C10	Pink	GO:0006470	P	protein dephosphorylation	5	106	0.00017	0.0062			C16	polysaccharide metabolic process
		GO:0006952	P	defense response	10	588	0.00047	0.017			C3	primary metabolic process
		GO:0016311	P	dephosphorylation	5	142	0.00061	0.023			C15	protein binding
		GO:0003700	F	transcription factor activity, sequence-specific DNA binding	23	765	1.6e-12	7.4e-11			C10	protein dephosphorylation
		GO:0001071	F	nucleic acid binding transcription factor activity	23	765	1.6e-12	7.4e-11			C3	protein kinase activity
		GO:0003677	F	DNA binding	30	2327	2.4e-07	1.1e-05			C4	protein kinase activity
		GO:0043565	F	sequence-specific DNA binding	13	488	6e-07	2.8e-05			C8	protein kinase activity
		GO:0005488	F	binding	103	16879	1.1e-06	5e-05			C11	protein kinase activity
		GO:0043531	F	ADP binding	12	519	6.8e-06	0.00032			C3	protein metabolic process
		GO:0004722	F	protein serine/threonine phosphatase activity	5	66	2e-05	0.00093			C8	protein modification by small protein conjugation
		GO:1901363	F	heterocyclic compound binding	61	9081	0.00035	0.017			C8	protein modification by small protein conjugation or removal
		GO:0097159	F	organic cyclic compound binding	61	9084	0.00035	0.017			C3	protein modification process
		GO:0004721	F	phosphoprotein phosphatase activity	5	131	0.00043	0.02			C4	protein modification process
		GO:0003676	F	nucleic acid binding	32	3935	0.00092	0.043			C8	protein modification process
		GO:0005576	C	extracellular region	5	205	0.003	0.021			C11	protein modification process
		GO:0071944	C	cell periphery	5	215	0.0036	0.025			C3	protein phosphorylation
C11	Purple	GO:0006468	P	protein phosphorylation	17	2061	0.00016	0.0044			C4	protein phosphorylation
		GO:0016310	P	phosphorylation	17	2232	0.0004	0.011			C8	protein phosphorylation
		GO:0006796	P	phosphate-containing compound metabolic process	19	2710	0.00048	0.013			C11	protein phosphorylation
		GO:0006793	P	phosphorus metabolic process	19	2719	0.0005	0.014			C3	protein serine/threonine kinase activity
		GO:0006464	P	cellular protein modification process	17	2504	0.0014	0.04			C4	protein serine/threonine kinase activity
		GO:0036211	P	protein modification process	17	2504	0.0014	0.04			C8	protein serine/threonine kinase activity
		GO:0004672	F	protein kinase activity	17	2045	0.00014	0.0048			C11	protein serine/threonine kinase activity
		GO:0016773	F	phosphotransferase activity, alcohol group as acceptor	17	2213	0.00036	0.012			C10	protein serine/threonine phosphatase activity
		GO:0001883	F	purine nucleoside binding	26	4348	0.00042	0.014			C16	protein serine/threonine phosphatase activity
		GO:0032550	F	purine ribonucleoside binding	26	4348	0.00042	0.014			C3	protein tyrosine kinase activity
		GO:0032555	F	purine ribonucleotide binding	26	4348	0.00042	0.014			C4	protein tyrosine kinase activity
		GO:0032549	F	ribonucleoside binding	26	4361	0.00044	0.015			C8	protein tyrosine kinase activity
		GO:0001882	F	nucleoside binding	26	4363	0.00045	0.015			C8	protein ubiquitination
		GO:0016301	F	kinase activity	17	2283	0.00051	0.018			C2	purine nucleoside binding
		GO:0032553	F	ribonucleotide binding	26	4408	0.00052	0.018			C3	purine nucleoside binding
		GO:0017076	F	purine nucleotide binding	26	4413	0.00053	0.018			C11	purine nucleoside binding
		GO:0004674	F	protein serine/threonine kinase activity	13	1477	0.00057	0.019			C2	purine nucleotide binding
		GO:0097367	F	carbohydrate derivative binding	26	4443	0.00059	0.02			C3	purine nucleotide binding
		GO:0032559	F	adenyl ribonucleotide binding	24	3987	0.0007	0.024			C11	purine nucleotide binding
		GO:0000166	F	nucleotide binding	29	5288	0.00074	0.025			C2	purine ribonucleoside binding
		GO:1901265	F	nucleoside phosphate binding	29	5288	0.00074	0.025			C3	purine ribonucleoside binding
		GO:0030554	F	adenyl nucleotide binding	24	4043	0.00085	0.029			C11	purine ribonucleoside binding
		GO:0036094	F	small molecule binding	29	5346	0.00089	0.03			C3	purine ribonucleoside triphosphate binding
C12	Red	No Significant Term									C2	purine ribonucleotide binding
C13	Salmon	No Significant Term									C3	purine ribonucleotide binding
C14	Tan	No Significant Term									C11	purine ribonucleotide binding
C15	Turquoise	GO:0007049	P	cell cycle	45	143	1.1e-22	5e-21			C15	pyrophosphatase activity
		GO:0016043	P	cellular component organization	91	760	1.1e-17	5e-16			C15	regulation of macromolecule metabolic process
		GO:0006259	P	DNA metabolic process	61	430	3.9e-15	1.8e-13			C15	regulation of metabolic process
		GO:0009987	P	cellular process	442	8452	9.6e-09	4.4e-07			C16	response to abiotic stimulus
		GO:0060255	P	regulation of macromolecule metabolic process	24	145	6.9e-08	3.2e-06			C1	response to biotic stimulus
		GO:0019222	P	regulation of metabolic process	24	154	1.9e-07	8.6e-06			C2	response to stimulus
		GO:0043412	P	macromolecule modification	153	2598	1.3e-05	0.00061			C2	response to stress
		GO:0006464	P	cellular protein modification process	148	2504	1.6e-05	0.00073			C16	response to stress
		GO:0003774	F	motor activity	46	133	1.4e-24	3.4e-23			C2	ribonucleoside binding
		GO:0016462	F	pyrophosphatase activity	120	1269	9.6e-16	2.3e-14			C3	ribonucleoside binding
		GO:0016817	F	hydrolase activity, acting on acid anhydrides	120	1270	1e-15	2.4e-14			C11	ribonucleoside binding
		GO:0016818	F	hydrolase activity, acting on acid anhydrides, in phosphorus-containing anhydrides	120	1270	1e-15	2.4e-14			C2	ribonucleotide binding
		GO:0017111	F	nucleoside-triphosphatase activity	118	1238	1e-15	2.4e-14			C3	ribonucleotide binding
		GO:0003677	F	DNA binding	161	2327	4.4e-10	1.1e-08			C11	ribonucleotide binding
		GO:0000166	F	nucleotide binding	297	5288	2.3e-08	5.5e-07			C10	sequence-specific DNA binding
		GO:0005515	F	protein binding	356	6605	3.7e-08	8.8e-07			C16	sequence-specific DNA binding
		GO:0005488	F	binding	776	16879	1.8e-06	4.4e-05			C1	single-organism metabolic process
		GO:0016787	F	hydrolase activity	190	3518	0.00014	0.0032			C6	single-organism metabolic process
		GO:0016772	F	transferase activity, transferring phosphorus-containing groups	144	2564	0.0002	0.0049			C7	single-organism metabolic process
		GO:0003824	F	catalytic activity	520	11085	0.00021	0.0051			C1	single-organism process
		GO:0016301	F	kinase activity	127	2283	0.0007	0.017			C6	single-organism process
		GO:0005856	C	cytoskeleton	66	273	4.3e-27	1.2e-25			C7	single-organism process
		GO:0044422	C	organelle part	119	1010	2.2e-22	6e-21			C3	small molecule binding
		GO:0044446	C	intracellular organelle part	119	1010	2.2e-22	6e-21			C11	small molecule binding
		GO:0043232	C	intracellular non-membrane-bounded organelle	118	1106	4.5e-19	1.2e-17			C1	tetrapyrrole binding
		GO:0043228	C	non-membrane-bounded organelle	118	1106	4.5e-19	1.2e-17			C4	tetrapyrrole binding
		GO:0043229	C	intracellular organelle	198	2661	3.9e-15	1.1e-13			C7	tetrapyrrole binding
		GO:0043226	C	organelle	198	2661	3.9e-15	1.1e-13			C9	tetrapyrrole binding
		GO:0005634	C	nucleus	109	1259	4e-12	1.1e-10			C8	transcription factor activity, sequence-specific DNA binding
		GO:0032991	C	macromolecular complex	136	1932	4.5e-09	1.2e-07			C10	transcription factor activity, sequence-specific DNA binding
		GO:0044424	C	intracellular part	215	3615	7.4e-08	2e-06			C16	transcription factor activity, sequence-specific DNA binding
		GO:0043231	C	intracellular membrane-bounded organelle	114	1698	8.4e-07	2.3e-05			C3	transferase activity
		GO:0043227	C	membrane-bounded organelle	114	1698	8.4e-07	2.3e-05			C3	transferase activity, transferring phosphorus-containing groups
		GO:0005622	C	intracellular	223	3962	2.1e-06	5.7e-05			C4	transferase activity, transferring phosphorus-containing groups
		GO:0044464	C	cell part	230	4115	2.3e-06	6.1e-05			C15	transferase activity, transferring phosphorus-containing groups
		GO:0005623	C	cell	230	4115	2.3e-06	6.1e-05			C8	transferase complex
C16	Yellow	GO:0009628	P	response to abiotic stimulus	7	76	5.6e-06	0.00035			C7	transition metal ion binding
		GO:0006952	P	defense response	15	588	0.00015	0.0093			C3	triglyceride lipase activity
		GO:0006950	P	response to stress	22	1110	0.00017	0.011			C8	ubiquitin ligase complex
		GO:0005976	P	polysaccharide metabolic process	7	163	0.00053	0.033			C8	ubiquitin-like protein transferase activity
		GO:0001071	F	nucleic acid binding transcription factor activity	20	765	8.3e-06	0.00049			C8	ubiquitin-protein transferase activity
		GO:0003700	F	transcription factor activity, sequence-specific DNA binding	20	765	8.3e-06	0.00049			C5
		GO:0043531	F	ADP binding	16	519	9.9e-06	0.00059			C12
		GO:0043565	F	sequence-specific DNA binding	14	488	7.6e-05	0.0045			C13
		GO:0004722	F	protein serine/threonine phosphatase activity	5	66	0.0003	0.018			C14
