# Supplementary material for: Differential gene regulatory pathways and co-expression networks associated with fire blight infection in apple (Malus × domestica)
Source: Hortic Res. 2019 Apr 6;6:35. doi: 10.1038/s41438-019-0120-z (PMC6441656; doi:10.1038/s41438-019-0120-z)
Supplement: Supplementary file 9 — Supporting file S6 [file 41438_2019_120_MOESM9_ESM.xlsx]

## Sheet: C1,C2,C16 - FoldChange
Supporting file S6. Functional annotation of genes within three modules (C1, C2, C16) that showed enrichment for defense response and response to biotic stimuli for ‘Empire’ and ‘Gala’ apple cultivars after fire blight infection.
				LFC = Log2 Fold Change
Cluster ID	Module	Gene IDs	Functional Annotation	LFC-E24	LFC-G24	LFC-E48	LFC-G48	LFC-E72	LFC-G72
C1	Black	MD05G1262700	Note=cytochrome P450	1.03375	-2.02337	-0.219319	-0.727579	8.15251	2.90842
	Black	MD06G1106000	Note=highly ABA-induced PP2C gene 3	1.71961	-0.649728	0.197861	-1.49927	5.07081	1.53922
	Black	MD13G1088400	Note=Leucine-rich repeat protein kinase family protein	-0.875474	-1.55427	0.989792	0.108171	5.4976	1.96816
	Black	MD16G1178000	Note=inosine-uridine preferring nucleoside hydrolase family protein	2.57567	-1.23811	-0.466572	0.960685	4.92994	1.42085
	Black	MD09G1168200	Note=Terpenoid cyclases family protein	-0.705773	-1.5818	-0.323267	0.828377	2.75794	0.423636
	Black	MD04G1222300	Note=Protein of unknown function	2.66464	-0.039822	2.7571	0.746364	5.64213	3.38428
	Black	MD09G1161700	Note=seed imbibition 2	-3.37887	-1.364	0.278342	0.239769	2.65913	0.692442
	Black	MD10G1153400	Note=receptor-like protein kinase-related family protein	0.31968	-2.86178	0.926588	2.06237	5.90971	3.98648
	Black	MD11G1071800	Note=Protein of unknown function	2.1929	-0.623282	1.12092	-0.190972	2.63431	0.770852
	Black	MD09G1088700	Note=LOB domain-containing protein 41	0.501906	-0.237992	-0.110741	-0.979533	3.33505	1.51417
	Black	MD01G1143400	Note=UDP-Glycosyltransferase superfamily protein	-1.66821	-0.749446	0.893665	-1.37236	2.09643	0.421855
	Black	MD05G1306900	Note=ethylene responsive element binding factor 1	-3.02592	-2.36507	0.99898	0.381515	6.25794	4.64269
	Black	MD04G1024900	Note=alpha-vacuolar processing enzyme	-0.247324	-0.906729	-0.593384	1.70669	4.47795	2.87715
	Black	MD10G1328100	Note=ethylene-forming enzyme	-2.32877	-1.68956	0.780944	-1.50598	3.25993	1.79206
	Black	MD08G1050600	Note=Eukaryotic aspartyl protease family protein	-0.686826	-1.45512	0.385189	0.370511	3.49056	2.10573
	Black	MD14G1227500	Note=myb domain protein 62	0.499463	-0.695226	-0.837783	-0.641495	4.66649	3.34412
	Black	MD13G1019400	Note=RNA-dependent RNA polymerase 1	-1.11722	-0.636869	1.34377	1.19815	1.82954	0.523956
	Black	MD10G1053000	Note=2-oxoglutarate (2OG) and Fe(II)-dependent oxygenase superfamily protein	1.03878	-1.88832	3.75208	3.5641	6.91032	5.66382
	Black	MD05G1210200	Note=glutathione S-transferase TAU 19	-0.33863	-0.868635	0.469663	-0.0746207	2.88879	1.66247
	Black	MD03G1019500	Note=receptor-like protein kinase 1	-0.680595	-1.025	0.485893	-0.583515	1.71259	0.500172
	Black	MD05G1013400	Note=alcohol dehydrogenase 1	-0.560704	-0.668047	-0.285294	-0.755021	2.37547	1.28182
	Black	MD13G1069200	Note=NAC-like	2.59346	-1.92347	2.58119	-0.522042	5.66845	4.61677
	Black	MD04G1024700	Note=alpha-vacuolar processing enzyme	-0.247327	-0.980368	-0.262464	0.410043	4.38605	3.3538
	Black	MD06G1117900	Note=Protein of unknown function	-0.556619	-0.529464	0.0208157	-1.55248	2.46121	1.43265
	Black	MD16G1145100	Note=respiratory burst oxidase homologue D	-1.9766	-0.160459	0.23608	0.161882	1.90255	0.886742
	Black	MD15G1409700	Note=O-methyltransferase 1	-0.85021	-3.30391	1.22303	-0.919579	1.99556	1.0279
	Black	MD16G1140800	Note=Integrase-type DNA-binding superfamily protein	-0.656824	-1.05297	0.880406	-0.673305	2.29457	1.49864
	Black	MD13G1116100	Note=cytochrome P450	0.749445	-1.28851	1.83208	-0.0192934	2.83699	2.05316
	Black	MD10G1222900	Note=disease resistance family protein / LRR family protein	-0.247317	-0.400546	1.437	-0.619571	3.32005	2.55515
	Black	MD01G1052800	Note=NAD(P)-binding Rossmann-fold superfamily protein	-0.50648	-1.47999	-0.528005	0.0409604	3.64255	2.902
	Black	MD04G1024300	Note=alpha-vacuolar processing enzyme	-1.40107	-1.36293	-0.309555	-0.365704	3.67798	2.94315
	Black	MD08G1011900	Note=Pathogenesis-related thaumatin superfamily protein	1.1515	-0.612899	0.0740555	0.235327	1.95611	1.23387
	Black	MD05G1337400	Note=Receptor-like protein kinase-related family protein	0.0984959	-1.35682	0.955465	-0.0248359	4.05835	3.3839
	Black	MD08G1080000	Note=Uncharacterised conserved protein UCP031279	1.18708	-0.0865835	0.636506	0.0084138	3.81103	3.22269
	Black	MD06G1210500	Note=Protein of unknown function	0.0759318	-0.873883	-0.00374159	-0.561951	2.49413	1.9397
	Black	MD05G1210100	Note=glutathione S-transferase TAU 19	-0.101178	-0.828823	0.702859	-0.0447151	2.00911	1.4739
	Black	MD01G1118300	Note=Chalcone-flavanone isomerase family protein	-0.831541	-0.187656	0.113515	-0.477824	2.09911	1.59612
	Black	MD12G1206900	Note=Adenine nucleotide alpha hydrolases-like superfamily protein	0.635159	0.0211952	-0.19035	-0.0332539	1.68745	1.19039
	Black	MD17G1135600	Note=Eukaryotic aspartyl protease family protein	-1.66153	-0.930661	0.667691	-0.363635	3.73465	3.25768
	Black	MD13G1241200	Note=plant intracellular ras group-related LRR 6	-0.0100918	3.60618	-0.675079	1.26662	2.60071	2.12738
	Black	MD09G1161300	Note=Core-2/I-branching beta-1	0.137713	0.432416	-0.519793	1.88846	2.38961	1.9186
	Black	MD08G1037300	Note=inositol polyphosphate 5-phosphatase 11	0.714446	-2.47379	-0.678884	0.0958221	3.96905	3.53612
	Black	MD04G1201000	Note=Rubber elongation factor protein (REF)	-2.02102	-1.19405	0.411905	-0.270579	2.63073	2.24448
	Black	MD05G1281900	Note=Aldolase-type TIM barrel family protein	-0.210696	-1.00467	0.355952	-0.462708	1.8982	1.51734
	Black	MD17G1138100	Note=WRKY DNA-binding protein 28	-1.07269	-2.53569	0.425854	0.0336187	2.76966	2.41323
	Black	MD01G1212900	Note=chitinase A	-1.00429	-1.2929	-0.344358	0.143214	2.35607	2.01655
	Black	MD17G1046600	Note=H(+)-ATPase 4	-2.10075	-0.267249	-1.93419	-0.821815	0.87161	0.556884
	Black	MD14G1207600	Note=2-oxoglutarate (2OG) and Fe(II)-dependent oxygenase superfamily protein	0.0813398	0.0298655	0.491777	-0.643806	2.20652	1.92199
	Black	MD02G1139900	Note=dehydrin xero 1	0.620299	-0.825486	0.126895	-1.15192	3.74649	3.46267
	Black	MD14G1147100	Note=Integrase-type DNA-binding superfamily protein	-2.17573	-3.52266	-0.0441656	-0.992186	2.00407	1.73349
	Black	MD15G1340700	Note=catalytic LigB subunit of aromatic ring-opening dioxygenase family	-0.453149	-0.836761	0.149631	-0.108181	1.62493	1.38716
	Black	MD13G1187400	Note=alpha/beta-Hydrolases superfamily protein	0.714433	0.564931	1.01308	-0.396137	2.46401	2.23017
	Black	MD08G1181000	Note=tetratricopeptide repeat (TPR)-containing protein	0.362188	-0.962454	0.160196	-0.174365	1.70073	1.4779
	Black	MD10G1221400	Note=disease resistance family protein / LRR family protein	1.03826	0.204458	0.437862	-1.47444	2.26965	2.05754
	Black	MD06G1173800	Note=similar to RCD one 5	0.452713	-0.358352	1.23147	1.76077	3.04872	2.87074
	Black	MD05G1046000	Note=2-oxoglutarate (2OG) and Fe(II)-dependent oxygenase superfamily protein	0.497277	-1.64532	-0.523095	0.33305	2.85607	2.69263
	Black	MD17G1267400	Note=microsomal glutathione s-transferase	0.303053	-1.2315	0.848582	-0.97556	2.00689	1.84546
	Black	MD03G1082800	Note=Adenine nucleotide alpha hydrolases-like superfamily protein	0.183011	-0.397437	0.442017	0.236607	2.69607	2.55448
	Black	MD15G1234100	Note=acyl activating enzyme 1	-0.824505	-0.949721	0.520334	-1.2697	6.30736	6.16805
	Black	MD03G1017300	Note=Leucine-rich receptor-like protein kinase family protein	-0.247322	-3.02032	1.67901	-0.0273938	4.36508	4.25621
	Black	MD08G1163300	Note=2-oxoglutarate (2OG) and Fe(II)-dependent oxygenase superfamily protein	0.0327218	-2.35373	0.516142	-0.974635	3.85093	3.74421
	Black	MD08G1163600	Note=2-oxoglutarate (2OG) and Fe(II)-dependent oxygenase superfamily protein	0.0327218	-2.35373	0.516142	-0.974635	3.85093	3.74421
	Black	MD11G1060900	Note=translocon at the inner envelope membrane of chloroplasts 110	-2.57515	1.18313	-0.932804	-1.10389	4.76473	4.66928
	Black	MD08G1086300	Note=adenine phosphoribosyl transferase 1	-0.40478	-0.693844	0.0551131	-0.140669	2.07979	1.9865
	Black	MD11G1138800	Note=glycosyltransferase family protein 2	-2.65246	-0.879453	0.187703	-0.471975	0.756882	0.664508
	Black	MD16G1160000	Note=MLP-like protein 423	-0.558879	-1.40958	-0.197211	-0.195598	1.68852	1.59912
	Black	MD01G1059700	Note=Protein kinase superfamily protein	-0.71934	-1.26338	-0.0839703	-0.449568	2.89942	2.81833
	Black	MD14G1145500	Note=Protein of unknown function	-0.488029	-0.607723	-0.598861	-0.0767176	2.5528	2.47673
	Black	MD15G1079200	Note=HXXXD-type acyl-transferase family protein	-0.249061	-3.23885	0.615835	-0.292898	2.34242	2.27763
	Black	MD15G1067000	Note=Uncharacterised conserved protein UCP031279	-0.429921	-0.698503	0.424818	-0.343918	2.88901	2.82558
	Black	MD15G1028200	Note=cytochrome P450	1.09925	-0.453853	0.479976	0.146564	2.64071	2.59191
	Black	MD17G1096000	Note=Ras-related small GTP-binding family protein	2.0653	-0.221059	0.18118	-1.12844	1.32303	1.29019
	Black	MD04G1239300	Note=F-box family protein	-0.355605	-1.71831	0.902679	-0.662197	2.79752	2.78515
	Black	MD13G1043900	Note=Regulator of Vps4 activity in the MVB pathway protein	-0.144857	-1.17397	0.61875	-0.135304	1.88934	1.88045
	Black	MD04G1222400	Note=Protein of unknown function	-0.393685	-1.75084	1.38401	0.195132	3.29134	3.28333
	Black	MD13G1222600	Note=isopropyl malate isomerase large subunit 1	0.902118	-0.0607392	0.258973	-0.562357	2.17992	2.17213
	Black	MD05G1332300	Note=S-locus lectin protein kinase family protein	-0.244401	-1.3033	0.374301	-1.54329	2.03799	2.08543
	Black	MD12G1028800	Note=gamma-glutamyl transpeptidase 1	0.399474	-0.266073	0.164192	-0.436572	1.82878	1.90759
	Black	MD01G1213100	Note=chitinase A	1.20947	-0.480543	-0.137609	0.488924	2.21423	2.32067
	Black	MD04G1093300	Note=Heavy metal transport/detoxification superfamily protein	-0.689895	-1.38593	0.410852	-0.157997	2.37222	2.48059
	Black	MD17G1265700	Note=alpha/beta-Hydrolases superfamily protein	-1.72356	-0.70463	-0.626264	3.44709	3.84694	3.96691
	Black	MD07G1070500	Note=Protein kinase superfamily protein	0.366241	-3.23409	0.100682	-0.719462	1.6251	1.77018
	Black	MD14G1010300	Note=Peroxidase superfamily protein	-0.753042	-0.980333	1.33894	-0.336764	7.89795	8.05929
	Black	MD09G1187500	Note=NDR1/HIN1-like 25	-1.16827	-2.0273	0.772895	-0.120642	2.51176	2.73885
	Black	MD15G1323400	Note=C2H2 and C2HC zinc fingers superfamily protein	1.10024	-0.181125	0.252613	0.242447	1.49711	1.76446
	Black	MD04G1025200	Note=alpha-vacuolar processing enzyme	0.798712	0.7505	-0.478391	-1.3587	2.22058	2.51102
	Black	MD11G1092600	Note=2-oxoglutarate (2OG) and Fe(II)-dependent oxygenase superfamily protein	-0.039275	-1.50346	0.93181	-0.203828	1.32796	1.62197
	Black	MD00G1016600	Note=Protein of unknown function	-1.64967	0.750503	-0.331083	-1.93077	4.53185	4.84055
	Black	MD04G1175600	Note=WRKY DNA-binding protein 38	-1.81957	0.695349	-0.589881	2.30366	1.77144	2.10958
	Black	MD04G1239000	Note=wall associated kinase-like 4	0.714428	0.0291534	1.18767	-1.0185	6.19097	6.5607
	Black	MD13G1115700	Note=cytochrome P450	-1.66166	2.03334	0.587863	-0.720829	2.86545	3.28521
	Black	MD17G1060600	Note=HXXXD-type acyl-transferase family protein	0.230711	-0.905317	0.586101	1.31533	2.83196	3.26507
	Black	MD07G1177700	Note=Protein of unknown function	-0.255999	-0.928741	0.346444	0.332068	3.28501	3.75985
	Black	MD11G1262100	Note=D-mannose binding lectin protein with Apple-like carbohydrate-binding domain	0.790466	0.769107	-0.218694	1.3674	4.10695	4.60535
	Black	MD05G1331200	Note=S-locus lectin protein kinase family protein	-0.333306	-3.75573	0.816103	0.537905	2.57921	3.11837
	Black	MD02G1120200	Note=basic chitinase	0.0793656	-1.76845	2.78865	0.383459	2.92389	3.46693
	Black	MD07G1251200	Note=Disease resistance protein (CC-NBS-LRR class) family	-0.886583	-2.71524	-0.568862	-0.24072	1.0527	1.60752
	Black	MD04G1170900	Note=Peroxidase superfamily protein	0.216752	-1.07652	-0.23396	0.160052	1.24712	1.88642
	Black	MD12G1238500	Note=Protein of unknown function	-0.247312	-1.21743	0.635688	-1.28073	2.38808	3.03367
	Black	MD07G1308000	Note=Laccase/Diphenol oxidase family protein	-0.247324	1.47502	1.83095	-1.27772	3.8977	4.55474
	Black	MD14G1169000	Note=cytochrome P450	-3.32691	-0.985298	1.05001	0.410043	2.65897	3.32286
	Black	MD07G1070800	Note=Protein kinase superfamily protein	0.367465	-2.17574	0.551301	-0.683088	2.00448	2.70028
	Black	MD11G1247400	Note=Concanavalin A-like lectin protein kinase family protein	-1.48859	-0.911797	0.139827	0.477877	2.14414	2.86875
	Black	MD14G1075400	Note=heat shock transcription factor B3	-2.13215	0.745209	-0.649099	-0.19659	1.48328	2.25712
	Black	MD01G1049600	Note=BON association protein 2	-1.52864	-3.46936	1.52911	-1.41988	2.50636	3.28109
	Black	MD09G1168300	Note=Terpenoid cyclases family protein	-0.247308	0.132937	-0.814151	0.28872	2.83665	3.65067
	Black	MD16G1174700	Note=Uncharacterised protein family (UPF0497)	0.224602	-1.35726	-0.571059	-3.62884	2.13476	2.97822
	Black	MD07G1307400	Note=Laccase/Diphenol oxidase family protein	-0.247326	1.47524	3.26849	-1.19492	3.74002	4.6089
	Black	MD15G1187300	Note=aldehyde dehydrogenase 2C4	-0.656385	-0.724193	0.267925	-0.472531	0.92844	1.87402
	Black	MD14G1087100	Note=Protein of unknown function	-0.247328	0.0291569	1.5665	0.648319	2.72607	3.68136
	Black	MD01G1089800	Note=O-methyltransferase 1	-0.765834	-1.86844	2.10157	1.26669	3.48846	4.44908
	Black	MD04G1233400	Note=Protein of unknown function	-1.65394	-1.73427	0.853261	-2.30403	3.08594	4.05944
	Black	MD10G1052800	Note=2-oxoglutarate (2OG) and Fe(II)-dependent oxygenase superfamily protein	3.13917	-2.2566	-0.708575	-1.37305	4.19371	5.16734
	Black	MD14G1116800	Note=Disease resistance-responsive (dirigent-like protein) family protein	0.275289	-1.17453	-0.227441	-0.250871	1.51232	2.49151
	Black	MD01G1213300	Note=chitinase A	-0.0776423	-0.897986	-0.0204026	0.415665	1.75524	2.73635
	Black	MD05G1350300	Note=Stigma-specific Stig1 family protein	-0.886247	1.81618	-0.762565	0.606588	0.0444816	1.07596
	Black	MD15G1384100	Note=Predicted AT-hook DNA-binding family protein	-2.15012	-0.698785	1.03417	-0.422306	1.16915	2.20446
	Black	MD11G1232500	Note=S-locus lectin protein kinase family protein	-1.93558	-0.799723	-0.00895354	-0.513052	1.75387	2.79613
	Black	MD16G1149300	Note=Protein of unknown function	-0.567372	-0.24374	0.385413	-0.241936	2.27283	3.42376
	Black	MD16G1263500	Note=Protein of unknown function	0.812481	-2.35107	0.845716	0.643417	3.15113	4.31333
	Black	MD10G1035800	Note=Pyridoxal phosphate (PLP)-dependent transferases superfamily protein	0.0723906	-2.03493	0.99029	-1.12716	3.95262	5.12183
	Black	MD05G1123700	Note=FAD/NAD(P)-binding oxidoreductase family protein	-0.858636	-0.806496	0.893926	-0.170011	1.97233	3.15936
	Black	MD06G1195100	Note=expansin A1	0.714473	2.02663	0.243518	-0.161399	2.40286	3.64852
	Black	MD05G1009100	Note=2-oxoglutarate (2OG) and Fe(II)-dependent oxygenase superfamily protein	1.63394	0.0291536	0.511171	1.80539	4.07182	5.31933
	Black	MD09G1256000	Note=Pathogenesis-related thaumatin superfamily protein	-0.445698	-0.868665	-1.26945	-0.224292	2.76364	4.13662
	Black	MD12G1240300	Note=NAD(P)-linked oxidoreductase superfamily protein	-0.11642	-1.73303	-0.685275	-0.106813	1.64522	3.01898
	Black	MD02G1118100	Note=Disease resistance-responsive (dirigent-like protein) family protein	0.353487	-0.869495	-0.83329	-0.2919	0.434446	1.82973
	Black	MD11G1159100	Note=pleiotropic drug resistance 6	-0.395507	-2.31298	-0.363454	-0.435839	1.2864	2.69271
	Black	MD02G1150700	Note=Protein of unknown function	-0.247329	0.750503	2.73411	-0.719678	3.66552	5.07392
	Black	MD05G1359900	Note=inositol transporter 4	0.70742	0.55975	0.54722	-0.000435829	0.508702	2.03641
	Black	MD02G1120300	Note=basic chitinase	-0.478731	-1.45882	1.14853	0.23003	0.539216	2.07165
	Black	MD09G1219100	Note=HCO3 -transporter family	0.714445	-2.20609	0.0451588	1.20599	2.11666	3.7357
	Black	MD09G1256300	Note=Pathogenesis-related thaumatin superfamily protein	-0.545196	-1.16769	-1.16183	0.0359126	2.66376	4.28685
	Black	MD04G1160100	Note=Thiamine pyrophosphate dependent pyruvate decarboxylase family protein	-1.51807	-0.128897	-0.35457	-1.28499	0.0273238	1.67661
	Black	MD16G1161100	Note=MLP-like protein 423	0.306599	-0.989643	0.305173	0.621253	1.28988	2.96404
	Black	MD15G1171800	Note=EIN3-binding F box protein 1	-0.543117	-0.550245	-0.112162	-0.768895	1.65411	3.33822
	Black	MD16G1149400	Note=Protein of unknown function	-0.868122	-0.54732	0.633419	-0.462428	2.12736	3.81874
	Black	MD10G1259300	Note=endoplasmic reticulum oxidoreductins 1	-0.235253	-0.552862	-0.282287	-0.353541	0.964825	2.67654
	Black	MD14G1062500	Note=polygalacturonase inhibiting protein 1	0.144988	0.407035	0.126613	1.80229	0.405999	2.12031
	Black	MD05G1313700	Note=heat shock transcription factor B2A	0.356834	-0.723578	0.220447	-0.336763	0.210497	1.93074
	Black	MD03G1281500	Note=cytochrome P450	-0.168292	0.161398	-0.335338	0.795998	0.622963	2.40602
	Black	MD03G1111600	Note=LOB domain-containing protein 1	0.23488	-0.192837	-0.051421	-0.276465	0.886241	2.67185
	Black	MD06G1218900	Note=Protein kinase superfamily protein	-0.365458	0.023191	0.152615	-0.283055	2.42558	4.22506
	Black	MD16G1084300	Note=formin 8	2.17327	-1.32583	1.42335	-0.0679795	2.66291	4.50435
	Black	MD09G1006500	Note=senescence-related gene 3	-0.0041679	-0.566508	-0.218465	-0.091915	0.533502	2.42768
	Black	MD08G1107500	Note=Cupredoxin superfamily protein	-0.247312	0.0291569	-0.239143	-0.208144	0.747366	2.66067
	Black	MD04G1025000	Note=alpha-vacuolar processing enzyme	1.64877	1.44543	-0.418556	-2.62636	2.47989	4.45571
	Black	MD02G1003300	Note=UDP-glucosyltransferase 74F2	0.242796	1.30006	1.24505	1.41753	0.530982	2.57819
	Black	MD04G1238900	Note=wall associated kinase-like 2	2.18155	0.0291501	-0.475222	-1.01984	3.87778	5.96911
	Black	MD10G1085800	Note=allene oxide synthase	-0.851836	-0.027312	0.844688	0.025143	1.05134	3.20061
	Black	MD02G1148700	Note=Protein of unknown function	0.167464	-1.24549	-1.44857	-0.518382	4.84961	7.05599
	Black	MD01G1042500	Note=elicitor-activated gene 3-1	0.360056	-1.21472	0.906188	0.380665	0.0656257	2.28514
	Black	MD02G1001900	Note=Zinc-binding dehydrogenase family protein	-0.0840796	-1.5496	0.531763	-0.281359	0.800824	3.02154
	Black	MD11G1303100	Note=high affinity K+ transporter 5	-0.247293	-1.6937	2.74613	-0.253408	2.04199	4.26969
	Black	MD11G1302900	Note=high affinity K+ transporter 5	-0.247318	0.750503	2.11852	-1.17821	2.905	5.14717
	Black	MD15G1275500	Note=methyl esterase 1	-0.400567	0.417037	0.551646	-0.632551	1.62643	3.96544
	Black	MD02G1302900	Note=NAD(P)-binding Rossmann-fold superfamily protein	1.10123	-0.668126	1.31632	-0.828874	3.51931	5.86707
	Black	MD17G1226000	Note=heat shock protein 70	-0.0377287	-1.21097	0.016454	1.54285	-0.772145	1.61248
	Black	MD08G1242800	Note=S-adenosyl-L-methionine-dependent methyltransferases superfamily protein	0.738395	-2.36545	4.50635	0.0488842	5.83977	8.27438
	Black	MD01G1042800	Note=elicitor-activated gene 3-1	0.390407	-1.53329	0.944013	0.532274	-0.224224	2.23623
	Black	MD05G1013200	Note=alcohol dehydrogenase 1	0.601457	-0.664002	2.53576	0.513958	0.82199	3.31653
	Black	MD02G1084600	Note=homology to ABI2	-0.357431	0.0807543	0.115884	-0.364277	0.2547	2.75539
	Black	MD15G1170300	Note=blue-copper-binding protein	-2.92247	2.29516	1.05133	0.658035	-1.18025	1.38215
	Black	MD03G1282900	Note=glutathione S-transferase 7	-0.245154	-1.3089	-0.0351741	-0.886369	0.729939	3.31206
	Black	MD03G1245500	Note=Protein of unknown function	-0.181694	-2.12126	1.00155	-0.271761	0.737976	3.33358
	Black	MD13G1161200	Note=MLP-like protein 423	1.92373	-0.689043	1.8319	1.07797	2.6943	5.36357
	Black	MD03G1251400	Note=Kunitz family trypsin and protease inhibitor protein	0.206689	-1.31865	0.128961	0.15798	2.47486	5.21574
	Black	MD04G1236900	Note=Subtilisin-like serine endopeptidase family protein	-1.71797	-1.24565	1.48881	0.953265	1.47718	4.30135
	Black	MD11G1220600	Note=Cytochrome P450	3.16307	-1.06928	0.463634	0.713912	1.38063	4.29512
	Black	MD01G1217700	Note=Protein of unknown function	1.19025	0.0549091	-0.201595	-1.34722	-0.285316	2.64206
	Black	MD04G1225400	Note=pathogenesis-related 4	-1.95726	-1.13587	0.0262056	0.783119	1.19324	4.16683
	Black	MD10G1132600	Note=NAD(P)-binding Rossmann-fold superfamily protein	-0.247322	0.750503	1.67699	-1.12354	3.55827	6.57879
	Black	MD02G1228800	Note=nitrate transporter 1.5	-1.80476	-0.979375	0.956599	4.26707	0.410507	3.69471
	Black	MD12G1150700	Note=delta 1-pyrroline-5-carboxylate synthase 2	1.09143	0.682591	-0.143537	-0.699912	1.54226	4.86518
	Black	MD16G1160300	Note=MLP-like protein 423	0.714458	-1.69102	-2.44316	-0.895487	0.721603	4.1202
	Black	MD11G1189000	Note=Glycosyl hydrolase superfamily protein	0.339561	-2.05972	-0.0848084	0.846178	2.71464	6.11427
	Black	MD09G1149300	Note=Eukaryotic aspartyl protease family protein	-3.6249	-3.72189	1.37852	2.033	1.40692	4.86575
	Black	MD08G1232200	Note=RmlC-like cupins superfamily protein	-2.57687	-2.4903	1.34156	-0.796432	3.81339	7.28855
	Black	MD10G1078100	Note=Protein of unknown function	0.451085	0.750498	0.255157	2.28266	1.90248	5.50283
	Black	MD15G1145600	Note=Zinc-binding dehydrogenase family protein	-0.485784	-0.403459	-0.777349	-0.840998	0.679542	4.34722
	Black	MD04G1238700	Note=wall associated kinase-like 1	1.19582	0.0291512	0.83057	-1.02215	2.58112	6.30282
	Black	MD16G1056600	Note=cytochrome P450	-0.415713	-2.6937	2.05422	0.410037	3.03697	6.76694
	Black	MD10G1014800	Note=Plant stearoyl-acyl-carrier-protein desaturase family protein	0.338936	1.57265	0.115406	-0.0766414	-0.6143	3.24343
	Black	MD08G1195600	Note=Plant invertase/pectin methylesterase inhibitor superfamily	-0.247243	0.029157	4.71518	-1.01752	4.82713	8.82283
	Black	MD02G1028700	Note=blue-copper-binding protein	0.21169	-2.48371	-0.348068	0.201778	1.07183	5.08088
	Black	MD15G1443700	Note=HSP20-like chaperones superfamily protein	0.674231	-1.08816	0.274483	-0.351008	1.01992	5.23797
	Black	MD11G1287900	Note=Eukaryotic aspartyl protease family protein	1.29344	2.49847	0.845875	0.205248	2.371	6.74806
	Black	MD10G1053100	Note=2-oxoglutarate (2OG) and Fe(II)-dependent oxygenase superfamily protein	-1.74891	-0.67296	0.677476	-0.311306	0.612348	5.01702
	Black	MD07G1070400	Note=Protein kinase superfamily protein	1.58693	1.39844	0.0737965	-0.36376	0.501614	4.94527
	Black	MD17G1227600	Note=Protein of unknown function	1.57704	-0.72271	0.818317	-2.06493	-0.464996	4.71897
	Black	MD01G1070400	Note=ACC synthase 1	0.714455	-2.41431	1.187	-0.502253	1.26026	6.51684
	Black	MD06G1224000	Note=S-adenosyl-L-methionine-dependent methyltransferases superfamily protein	-3.23414	-1.73035	0.475232	3.52673	1.63844	7.02667
	Black	MD12G1181900	Note=NAD(P)-binding Rossmann-fold superfamily protein	-0.335206	0.750499	1.17588	1.69448	0.737574	6.18672
	Black	MD17G1224900	Note=hydroxycinnamoyl-CoA shikimate/quinate hydroxycinnamoyl transferase	0.58569	-0.799956	0.426942	0.243477	0.70731	6.15811
	Black	MD12G1218000	Note=lipoxygenase 1	-0.247325	0.054249	-0.609174	-0.351649	1.30025	6.76756
	Black	MD04G1142300	Note=laccase 7	1.1645	0.387122	-1.04405	1.26136	1.78889	7.26443
	Black	MD09G1118500	Note=Calcium-binding EF-hand family protein	0.714439	-0.733203	1.02858	0.16438	-0.246883	5.76068
	Black	MD14G1206100	Note=Leucine-rich repeat protein kinase family protein	2.19521	0.0574369	0.917449	1.60485	-0.39048	5.71743
	Black	MD05G1208700	Note=2-oxoglutarate (2OG) and Fe(II)-dependent oxygenase superfamily protein	-1.64571	-1.44999	2.97526	-0.278412	-1.22359	5.28051
	Black	MD10G1195200	Note=2-oxoglutarate (2OG) and Fe(II)-dependent oxygenase superfamily protein	0.175043	-0.976087	0.248405	-0.152023	-0.14347	7.07977
C2	Blue	MD02G1006100	Note=Protein of unknown function	1.71183	-0.75768	0.108296	-1.12286	3.9267	-0.482438
	Blue	MD05G1191500	Note=Leucine-rich repeat receptor-like protein kinase family protein	-0.247332	-1.54808	-1.23439	-0.681611	3.6939	0.565714
	Blue	MD07G1239700	Note=Bifunctional inhibitor/lipid-transfer protein/seed storage 2S albumin superfamily protein	-2.68186	-0.267177	0.309132	0.327294	3.64393	0.792693
	Blue	MD08G1040600	Note=Serine protease inhibitor (SERPIN) family protein	-2.73131	-3.51308	1.55733	-1.878	1.61319	-1.03766
	Blue	MD08G1179700	Note=P-loop containing nucleoside triphosphate hydrolases superfamily protein	-0.436144	-0.763992	-1.3226	-0.845699	2.2769	-0.336842
	Blue	MD15G1063200	Note=DNA binding	0.320807	-1.10033	-0.653362	0.912225	2.20183	-0.240107
	Blue	MD03G1020100	Note=Protein of unknown function	0.71443	0.122549	-0.000429404	-1.00314	3.6539	1.29646
	Blue	MD14G1167900	Note=Pentatricopeptide repeat (PPR-like) superfamily protein	3.38616	0.242939	0.714624	1.21737	1.39599	-0.931964
	Blue	MD07G1270200	Note=Protein of unknown function (DUF295)	0.957266	-1.94741	-0.690374	-3.12185	1.37326	-0.944531
	Blue	MD09G1255400	Note=Class I glutamine amidotransferase-like superfamily protein	-2.02387	-1.48147	0.0438348	-1.89449	2.26059	0.0478125
	Blue	MD05G1290000	Note=purine permease 10	0.159642	-0.701783	-0.493311	-0.727864	2.30323	0.0925505
	Blue	MD09G1197600	Note=F-box/RNI-like/FBD-like domains-containing protein	-1.34975	-0.102049	-0.321641	3.67385	1.89841	-0.281933
	Blue	MD00G1105300	Note=Plant invertase/pectin methylesterase inhibitor superfamily protein	-0.211194	-0.845432	0.0512019	-0.77962	1.89481	-0.0193907
	Blue	MD03G1005500	Note=ACD1-like	-1.07211	-0.0216412	0.77554	-0.706281	2.14365	0.249373
	Blue	MD00G1126100	Note=disease resistance protein (TIR-NBS-LRR class)	0.815847	-3.41836	0.530395	-1.09592	1.65167	-0.229105
	Blue	MD08G1234700	Note=cytochrome P450	0.0619834	-0.360415	0.226043	-0.0421764	2.69863	0.890345
	Blue	MD06G1069100	Note=YTH family protein	2.12355	-0.168305	1.0361	-0.32815	1.43022	-0.337134
	Blue	MD05G1033200	Note=Ubiquinol-cytochrome C reductase iron-sulfur subunit	-3.8699	-2.4315	-0.401774	-1.35675	0.197087	-1.55511
	Blue	MD03G1195800	Note=Protein of unknown function	-0.55316	0.0493445	-0.0258677	-0.260622	2.90324	1.1831
	Blue	MD07G1217700	Note=Leucine-rich repeat protein kinase family protein	0.00250374	-0.421229	0.591617	-0.53949	1.61958	0.00122023
	Blue	MD11G1266400	Note=40s ribosomal protein SA	-1.992	-1.27593	-0.540071	-0.477593	1.43322	-0.154264
	Blue	MD09G1025600	Note=Disease resistance protein (TIR-NBS-LRR class)	1.54679	-1.24403	0.578702	-1.41167	2.00035	0.454872
	Blue	MD03G1034100	Note=Protein of unknown function	0.0936215	0.0244511	0.388919	-0.440154	1.64685	0.106506
	Blue	MD11G1220400	Note=Cytochrome P450 superfamily protein	-0.755213	-2.70797	-0.197513	0.184164	1.84599	0.311834
	Blue	MD13G1001200	Note=Plant protein of unknown function (DUF639)	-0.247336	-0.911301	-4.25297	-1.19393	0.215983	-1.31413
	Blue	MD01G1141200	Note=type one serine/threonine protein phosphatase 4	-0.675594	-1.12148	-1.03652	-0.193287	2.22754	0.780357
	Blue	MD01G1178500	Note=Protein of unknown function	-0.735167	-0.718842	-1.4865	-1.84732	0.735203	-0.567081
	Blue	MD15G1321200	Note=Peroxidase superfamily protein	-0.211935	-0.330563	1.02488	-0.963012	2.07518	0.798673
	Blue	MD05G1211000	Note=glutathione S-transferase TAU 19	-0.140558	-0.767239	0.560462	-0.291024	3.14846	1.89979
	Blue	MD09G1089800	Note=O-methyltransferase family protein	0.493244	-2.11168	0.923144	-0.934704	0.683742	-0.52105
	Blue	MD09G1038700	Note=senescence-associated gene 101	-0.654953	-1.44306	0.0198537	-0.753176	1.77733	0.610621
	Blue	MD01G1123200	Note=Protein of unknown function	-3.29112	0.00888192	1.79473	-0.440145	-0.218641	-1.35586
	Blue	MD03G1045400	Note=NB-ARC domain-containing disease resistance protein	-0.614352	-1.79171	0.115687	-0.863959	0.918813	-0.203099
	Blue	MD17G1119200	Note=Protein of unknown function	0.571484	-1.90453	-0.468867	-0.492177	0.875576	-0.222337
	Blue	MD03G1053200	Note=PAP/OAS1 substrate-binding domain superfamily	0.0754058	-0.554114	-0.368324	-0.499843	1.6729	0.57563
	Blue	MD05G1158700	Note=ILI1 binding bHLH 1	-0.0409843	-1.8015	0.33185	-1.02236	-0.522395	-1.59541
	Blue	MD01G1128300	Note=heat shock protein 70	0.347219	-2.11983	-0.236671	-1.52744	0.316984	-0.677611
	Blue	MD15G1366400	Note=Mitochondrial transcription termination factor family protein	0.403779	-0.233886	4.37929	0.116934	0.590893	-0.35878
	Blue	MD05G1066500	Note=Erythronate-4-phosphate dehydrogenase family protein	2.06521	-0.863601	3.58992	0.819416	-0.00768766	-0.937137
	Blue	MD09G1174500	Note=GDSL-motif lipase 5	0.101888	2.00839	-0.119235	2.21546	1.86084	0.932113
	Blue	MD12G1127300	Note=Putative disease resistance protein RGA4	-1.54024	0.535043	-0.032644	1.7574	0.475083	-0.37189
	Blue	MD11G1104400	Note=Protein of unknown function	-4.16547	-0.834075	0.273647	-1.56259	0.128815	-0.716353
	Blue	MD03G1191300	Note=Pentatricopeptide repeat (PPR) superfamily protein	4.04811	-0.756892	-1.25522	-0.907095	-0.0287932	-0.859967
	Blue	MD01G1032500	Note=Putative membrane lipoprotein	-1.00132	-1.59351	-0.708488	-0.342364	0.484475	-0.33238
	Blue	MD17G1046400	Note=Tetratricopeptide repeat (TPR)-like superfamily protein	1.15785	-0.380844	0.82263	0.0605649	-0.975754	-1.78173
	Blue	MD15G1432500	Note=Disease resistance protein (TIR-NBS-LRR class) family	-1.29176	-0.847077	-0.761191	-0.621087	1.52491	0.721251
	Blue	MD15G1151100	Note=SKP1 interacting partner 1	0.53922	-0.406534	-0.412671	-1.55698	0.710155	-0.0823019
	Blue	MD10G1034800	Note=disease resistance protein (TIR-NBS-LRR class)	-0.442613	3.65809	-0.471962	-0.241543	1.01918	0.229345
	Blue	MD10G1193000	Note=AUX/IAA transcriptional regulator family protein	-2.16883	-1.58467	-0.770822	-1.31733	-0.191813	-0.938072
	Blue	MD11G1188600	Note=Heat shock protein DnaJ with tetratricopeptide repeat	1.20269	0.478614	3.92104	-1.30582	0.338309	-0.38342
	Blue	MD09G1165900	Note=mitogen-activated protein kinase kinase kinase 20	0.438802	-0.925909	-0.000529972	-1.64541	0.507628	-0.208673
	Blue	MD06G1052500	Note=cullin 1	0.501809	-2.52908	0.359836	-1.02826	0.283351	-0.417799
	Blue	MD16G1018300	Note=cleavage and polyadenylation specificity factor 73 kDa subunit-II	-1.64254	-0.618852	-0.408078	-0.528064	0.35127	-0.322466
	Blue	MD04G1111900	Note=Protein of unknown function	2.58796	-0.753243	-3.75614	-2.11683	0.574124	-0.0639691
	Blue	MD10G1045600	Note=Protein of unknown function (DUF668)	1.23255	-0.753659	-0.749089	-0.63644	1.62835	1.04295
	Blue	MD08G1242100	Note=Protein of unknown function	0.227561	0.223186	-0.199708	1.64888	0.412182	-0.141256
	Blue	MD02G1187500	Note=Protein of unknown function	-1.09849	-1.85914	0.0501174	-0.74492	0.178306	-0.372284
	Blue	MD12G1149200	Note=Regulator of chromosome condensation (RCC1) family protein	-0.448278	1.85923	-0.556437	0.425914	0.313828	-0.228905
	Blue	MD15G1111500	Note=Protein of unknown function	-2.20139	-1.49948	1.88293	-0.312393	1.467	0.929884
	Blue	MD04G1030400	Note=Protein of unknown function	1.17976	-0.950846	1.37634	-2.67747	-0.353674	-0.885481
	Blue	MD08G1018900	Note=SH3 domain-containing protein	-0.464327	-1.70638	3.58079	-1.30435	0.659816	0.156914
	Blue	MD03G1102100	Note=Chloroplast-targeted copper chaperone protein	1.13943	-2.52728	-0.261084	-1.71787	-0.310849	-0.806761
	Blue	MD12G1183000	Note=Protein of unknown function (DUF567)	-1.04674	-1.70807	-0.513571	-0.289155	1.09688	0.669284
	Blue	MD02G1041500	Note=Domain of unknown function (DUF1767)	0.155987	2.44618	0.0267573	1.20513	0.692103	0.31665
	Blue	MD04G1005100	Note=Protein of unknown function	-0.0218761	3.85434	1.35126	1.51732	-0.339189	-0.685858
	Blue	MD03G1101800	Note=Cytochrome P450 superfamily protein	0.551899	-0.647151	-1.74727	-1.23247	-0.643223	-0.966272
	Blue	MD00G1208400	Note=Family of unknown function (DUF566)	0.886592	-1.59057	0.989371	-1.89038	0.354101	0.0338264
	Blue	MD03G1151700	Note=Protein of unknown function	0.293347	3.59598	0.280626	-1.41693	-0.507802	-0.806226
	Blue	MD08G1056800	Note=LRR and NB-ARC domains-containing disease resistance protein	-0.789037	-1.6722	1.21801	-0.469322	0.437299	0.173476
	Blue	MD11G1128800	Note=Tetratricopeptide repeat (TPR)-like superfamily protein	0.11475	-1.15468	3.88477	0.0452319	0.189192	-0.0357062
	Blue	MD03G1260300	Note=Protein kinase superfamily protein	-1.14358	3.75752	-0.767813	-0.348626	0.611695	0.436155
	Blue	MD09G1198800	Note=Disease resistance protein (CC-NBS-LRR class) family	-0.924105	-1.84791	-0.112475	-0.642623	-0.119951	-0.282759
	Blue	MD05G1315700	Note=Protein of unknown function	-0.871789	-2.65928	0.488786	-1.6241	0.362706	0.204137
	Blue	MD09G1100400	Note=S-locus lectin protein kinase family protein	-0.79087	3.44523	0.0324931	2.4595	0.275624	0.128227
	Blue	MD16G1285600	Note=xyloglucanase 113	-1.06214	1.70866	0.167427	0.185635	-0.0881855	-0.206698
	Blue	MD10G1176500	Note=Protein of unknown function	0.310293	-1.06342	-0.0680863	-1.74201	-0.399688	-0.498208
	Blue	MD10G1265100	Note=glycosyl hydrolase family 17 protein	3.62277	-0.839508	-1.97989	-1.2396	-0.432799	-0.528469
	Blue	MD04G1169400	Note=Protein of unknown function (DUF567)	0.138677	-2.19949	0.207068	-0.141078	1.63461	1.55256
	Blue	MD11G1077200	Note=NB-ARC domain-containing disease resistance protein	-0.91475	-2.76995	0.364228	-1.04796	0.581552	0.506332
	Blue	MD02G1043700	Note=RHO guanyl-nucleotide exchange factor 8	1.06224	-0.975931	-0.423441	-1.5626	-0.473225	-0.545741
	Blue	MD05G1272100	Note=Protein of unknown function	-0.310388	1.84634	-0.283594	1.44562	0.647297	0.578135
	Blue	MD03G1281900	Note=peroxin 6	1.73973	-0.664495	0.352428	-1.78806	-0.403269	-0.469633
	Blue	MD09G1177800	Note=Aldolase-type TIM barrel family protein	-0.615381	-0.129	-3.08337	-1.08953	0.230552	0.168232
	Blue	MD02G1028000	Note=actin-related protein 6	0.150677	1.58467	0.237905	1.45989	0.289017	0.230497
	Blue	MD15G1196000	Note=ABC transporter family protein	-3.57967	0.347432	0.690397	0.590402	-0.00249875	-0.0578165
	Blue	MD17G1079000	Note=epidermal patterning factor 1	1.13274	0.99751	1.51849	1.78652	-0.379473	-0.409302
	Blue	MD03G1180900	Note=Leucine-rich repeat protein kinase family protein	0.116051	1.16976	-0.985755	4.31915	0.377789	0.372399
	Blue	MD02G1006400	Note=zinc ion binding	1.06619	-0.336454	0.104933	-1.98528	-0.211127	-0.200401
	Blue	MD10G1333500	Note=Cystatin/monellin superfamily protein	0.776069	3.42735	-1.04796	-0.378063	-1.3566	-1.30026
	Blue	MD02G1281400	Note=2-oxoglutarate dehydrogenase	-0.347641	1.25563	-1.0025	3.51403	-0.171796	-0.0647276
	Blue	MD12G1127100	Note=Protein of unknown function	0.224618	4.68151	0.242399	2.28268	-0.0889224	0.0356184
	Blue	MD10G1164000	Note=Leucine-rich repeat protein kinase family protein	-1.17977	0.385207	0.0245828	1.98205	-0.349834	-0.22013
	Blue	MD02G1055000	Note=2-oxoglutarate (2OG) and Fe(II)-dependent oxygenase superfamily protein	0.716468	1.90601	0.728169	1.09609	0.783141	0.938041
	Blue	MD11G1153600	Note=ARM repeat superfamily protein	0.145266	1.50767	0.108214	0.758926	0.100026	0.276798
	Blue	MD14G1072500	Note=NB-ARC domain-containing disease resistance protein	-0.782034	1.7619	0.217512	2.1939	0.178045	0.395498
	Blue	MD15G1102800	Note=chaperone protein dnaJ-related	0.105703	3.00333	0.0139449	1.2907	0.287938	0.507971
	Blue	MD09G1033700	Note=Oxidoreductase	1.31574	2.43318	0.308406	5.5674	1.20542	1.42818
	Blue	MD12G1170700	Note=acyl-CoA oxidase 4	0.28244	1.46602	-0.303424	1.65693	0.240844	0.468565
	Blue	MD04G1032500	Note=lipase class 3 family protein	0.552865	-0.0304786	0.241213	2.78378	-0.468373	-0.230572
	Blue	MD13G1061600	Note=cell division cycle 48B	0.225142	1.52396	0.026552	1.0294	-0.0385573	0.207837
	Blue	MD02G1097500	Note=fatty acid biosynthesis 1	0.240053	2.21355	-0.216683	1.0372	0.839383	1.08585
	Blue	MD05G1335400	Note=eukaryotic translation initiation factor-related	0.257239	0.942678	-0.112618	1.51483	0.555484	0.812234
	Blue	MD15G1370600	Note=Protein of unknown function	0.570301	1.39558	0.140296	1.52065	-0.292577	-0.0143212
	Blue	MD03G1093900	Note=metallothionein 2A	-1.37999	-2.25407	-0.624296	-1.94987	-1.03244	-0.741903
	Blue	MD03G1298900	Note=Protein of unknown function	0.349019	0.59302	-0.158549	1.53007	0.0803332	0.374125
	Blue	MD05G1206900	Note=cationic amino acid transporter 8	-0.0866499	0.542217	-0.0632562	1.74203	0.221925	0.5293
	Blue	MD17G1078300	Note=Protein of unknown function	1.22622	2.36442	0.587974	0.162928	0.124672	0.436207
	Blue	MD08G1087800	Note=Protein of unknown function	-1.72674	-3.14182	-0.485828	-1.29857	-1.30366	-0.984488
	Blue	MD09G1131700	Note=Protein of unknown function	0.104	0.742951	0.231807	1.54561	0.0437424	0.363353
	Blue	MD16G1169200	Note=ralf-like 33	-0.569887	-1.52682	-0.0122313	-0.68652	-0.452133	-0.11942
	Blue	MD09G1069500	Note=lipoxygenase 1	0.0965163	1.53701	0.275405	0.666495	0.2885	0.636813
	Blue	MD03G1284400	Note=Amino acid dehydrogenase family protein	-0.106232	3.52935	-0.74293	2.85714	-0.122099	0.234325
	Blue	MD05G1210700	Note=glutathione S-transferase TAU 19	-3.35552	-0.665098	-1.45575	-0.303771	0.864289	1.27982
	Blue	MD00G1026500	Note=Disease resistance protein (TIR-NBS-LRR class) family	0.190784	2.97306	-0.0948282	2.06506	0.254221	0.681051
	Blue	MD03G1068800	Note=CRINKLY4 related 3	0.217985	3.92474	-1.01455	1.64484	-1.11068	-0.679078
	Blue	MD13G1230700	Note=RING/FYVE/PHD zinc finger superfamily protein	-0.0739749	1.69427	0.023076	2.26444	-1.00725	-0.574727
	Blue	MD08G1056600	Note=NB-ARC domain-containing disease resistance protein	-0.767731	-1.60272	0.0289119	-0.206201	-0.267262	0.174134
	Blue	MD02G1169800	Note=Zinc-binding dehydrogenase family protein	-0.00280163	-0.680854	0.222402	-0.479514	-1.65605	-1.20492
	Blue	MD16G1218700	Note=F-box and associated interaction domains-containing protein	-0.510179	1.58606	0.625003	1.14971	0.578631	1.03648
	Blue	MD03G1094500	Note=metallothionein 2A	0.279941	-1.00071	0.204596	-1.77971	-2.16232	-1.69764
	Blue	MD07G1075400	Note=Protein of unknown function	0.280442	3.77371	-0.0773132	3.21448	-0.77543	-0.271934
	Blue	MD13G1064000	Note=Cobalamin biosynthesis CobW-like protein	-0.00864804	2.19261	0.390033	0.646813	-0.971699	-0.462992
	Blue	MD09G1211500	Note=alcohol dehydrogenase 1	-2.61595	-0.808818	-0.644454	-1.01007	-0.419786	0.10463
	Blue	MD07G1186000	Note=Protein of unknown function	-1.48771	-3.50553	-1.26969	-4.50424	-1.84682	-1.31549
	Blue	MD11G1146400	Note=Protein of unknown function	0.964768	1.62625	0.0269476	0.323079	-0.464869	0.0730912
	Blue	MD16G1277800	Note=nitrate transporter 1.5	0.138114	2.32476	-1.13186	0.581371	1.60712	2.14848
	Blue	MD02G1237600	Note=Laminin subunit alpha-2	0.360771	4.27581	0.595654	2.6555	0.559641	1.12396
	Blue	MD08G1241800	Note=Leucine-rich receptor-like protein kinase family protein	0.467852	0.924608	-0.163289	1.76643	-0.8868	-0.306994
	Blue	MD10G1006300	Note=Protein of unknown function	0.709428	0.0577496	3.52544	-0.53059	-1.24361	-0.649666
	Blue	MD07G1089100	Note=Protein of unknown function	-0.0248152	5.66839	-0.263204	6.23259	0.398846	1.01165
	Blue	MD00G1054200	Note=ASF1 like histone chaperone	-0.0138718	1.73553	0.266913	2.49799	-0.0667879	0.558233
	Blue	MD15G1389400	Note=Rhamnogalacturonate lyase family protein	-1.21977	-1.92994	0.41845	0.207028	-0.932521	-0.299979
	Blue	MD17G1078000	Note=Protein of unknown function	0.240071	1.8786	-0.227251	1.02481	-0.132533	0.517745
	Blue	MD15G1155200	Note=non-intrinsic ABC protein 10	1.51803	1.61743	-0.210051	3.41594	0.0377839	0.692983
	Blue	MD03G1213700	Note=embryo sac development arrest 14	0.000866906	2.74184	-0.0235649	2.74871	-0.0341794	0.635087
	Blue	MD02G1098100	Note=Disease resistance protein (TIR-NBS-LRR class) family	-0.439946	-0.463021	-0.45944	-0.134177	0.872938	1.55102
	Blue	MD15G1361600	Note=Protein of unknown function	0.0616993	0.795678	0.398104	4.06919	-0.83551	-0.155028
	Blue	MD06G1168300	Note=Ubiquitin family protein	0.0101155	1.44741	-0.102643	0.805558	1.13566	1.82373
	Blue	MD07G1299700	Note=Protein of unknown function	0.716644	0.719742	-0.428632	3.22043	0.395288	1.08415
	Blue	MD13G1079600	Note=Protein of unknown function	-1.7176	-0.700974	0.245305	-0.72379	-1.27377	-0.583331
	Blue	MD02G1107400	Note=Protein of unknown function	0.211864	1.52202	0.0923858	1.16682	0.31751	1.00928
	Blue	MD02G1233400	Note=Nucleotide/sugar transporter family protein	-0.390953	1.66349	0.531713	1.04385	-0.99173	-0.294681
	Blue	MD09G1087000	Note=Ankyrin repeat family protein	-0.0398599	3.35175	0.301457	1.89733	0.10061	0.798156
	Blue	MD16G1269600	Note=S-adenosyl-L-methionine-dependent methyltransferases superfamily protein	-0.541989	1.18798	0.258581	2.18412	-0.511674	0.203137
	Blue	MD04G1056400	Note=Protein of unknown function	-0.0710548	1.50331	-0.00137879	1.37369	-0.201345	0.522707
	Blue	MD06G1201600	Note=heat shock protein 101	-0.332181	0.784468	1.51959	1.50649	-0.151391	0.57597
	Blue	MD07G1246200	Note=disease resistance protein (TIR-NBS-LRR class)	0.382131	1.85674	-0.0593994	1.20953	1.53281	2.27375
	Blue	MD17G1130900	Note=Regulator of chromosome condensation (RCC1) family protein	0.901114	2.49584	0.437618	2.27451	-0.0484944	0.715548
	Blue	MD06G1032700	Note=Late embryogenesis abundant protein	0.106933	1.84695	0.115736	1.13873	0.136123	0.924981
	Blue	MD00G1002200	Note=Ribonuclease P protein subunit P38-related	0.0197859	4.48628	-0.847478	1.09728	0.34719	1.14549
	Blue	MD13G1164000	Note=sucrose synthase 2	1.60494	3.84415	0.540682	3.08485	-0.158548	0.643114
	Blue	MD07G1008800	Note=ARM repeat superfamily protein	-1.28332	1.13439	0.163886	1.76272	-0.389393	0.439697
	Blue	MD08G1202000	Note=Sas10/Utp3/C1D family	0.00602043	2.0005	0.194767	1.84635	0.219603	1.05696
	Blue	MD04G1157700	Note=Leucine-rich repeat protein kinase family protein	0.407824	1.89334	-0.431312	-0.6212	-0.855748	-0.0173964
	Blue	MD01G1161500	Note=Protein of unknown function	-0.284327	0.0202199	0.413013	2.20934	-0.307215	0.535412
	Blue	MD10G1190100	Note=Protein of unknown function	0.100989	1.56818	0.185971	1.58359	0.135077	0.988905
	Blue	MD04G1015600	Note=Tetratricopeptide repeat (TPR)-like superfamily protein	1.32707	1.57152	-0.246617	4.07593	0.264188	1.14389
	Blue	MD13G1221100	Note=S-adenosyl-L-methionine-dependent methyltransferases superfamily protein	-0.91396	-0.798838	0.0674427	-1.62109	-1.09083	-0.208994
	Blue	MD02G1052000	Note=2-oxoglutarate (2OG) and Fe(II)-dependent oxygenase superfamily protein	1.28258	2.41628	0.214495	0.763263	0.253856	1.14997
	Blue	MD09G1293100	Note=Ubiquitin-like superfamily protein	0.0839649	1.79512	-0.243369	1.2907	-0.26131	0.635172
	Blue	MD07G1033200	Note=NAD(P)-binding Rossmann-fold superfamily protein	-0.0277451	1.90263	0.0573098	1.19635	0.550112	1.47404
	Blue	MD16G1270200	Note=Protein of unknown function	-0.287762	2.49576	0.0448759	3.16064	0.122656	1.05438
	Blue	MD11G1164700	Note=RNA-binding (RRM/RBD/RNP motifs) family protein	-0.0190647	1.54462	0.173879	1.18841	-0.406198	0.52646
	Blue	MD14G1062600	Note=polygalacturonase inhibiting protein 1	0.0208135	0.44477	0.102234	2.15017	0.179977	1.11284
	Blue	MD15G1073700	Note=ARM-repeat/Tetratricopeptide repeat (TPR)-like protein	-0.46804	-0.783326	-0.705016	-0.409954	-1.73411	-0.796671
	Blue	MD04G1076900	Note=Protein of unknown function	0.0362083	1.10369	0.515756	2.86013	-0.608162	0.348259
	Blue	MD00G1056700	Note=myosin	0.309935	2.16601	-0.0880515	1.9952	-0.134507	0.826265
	Blue	MD14G1200300	Note=Gibberellin-regulated family protein	-0.0355483	-0.662827	-0.210315	-0.471491	-2.23791	-1.27637
	Blue	MD02G1240300	Note=Protein of unknown function	-0.352155	2.59723	0.189073	1.1675	-0.488635	0.483867
	Blue	MD04G1192400	Note=RNA ligase/cyclic nucleotide phosphodiesterase family protein	-0.361627	4.28674	0.0507345	0.94811	0.370347	1.34702
	Blue	MD03G1278800	Note=NB-ARC domain-containing disease resistance protein	-1.12954	2.58932	-0.268052	1.22287	0.182743	1.16364
	Blue	MD00G1076200	Note=Tetratricopeptide repeat (TPR)-like superfamily protein	-0.389783	-1.60533	0.655958	-0.506384	-0.777896	0.2035
	Blue	MD15G1363000	Note=Ribosomal protein L7Ae/L30e/S12e/Gadd45 family protein	0.258325	2.25461	0.118654	2.43006	-0.2997	0.685995
	Blue	MD08G1202300	Note=Golgi-body localisation protein domain	-1.91154	-0.639694	-0.626019	-0.0836557	-1.30732	-0.319672
	Blue	MD06G1107200	Note=Protein of unknown function	-0.710125	2.90885	0.227357	4.38392	0.432727	1.4259
	Blue	MD17G1104000	Note=O-Glycosyl hydrolases family 17 protein	-0.0935194	1.94189	0.257612	0.677559	-0.51645	0.481279
	Blue	MD09G1083500	Note=TCP family transcription factor	-0.890144	2.11771	-0.234803	4.768	-0.591124	0.411849
	Blue	MD09G1148500	Note=GDSL-like Lipase/Acylhydrolase superfamily protein	0.350118	2.75901	0.828902	3.76837	-0.817691	0.191938
	Blue	MD13G1188300	Note=Leucine-rich repeat (LRR) family protein	0.44116	1.73379	0.23491	0.686697	-0.526907	0.483037
	Blue	MD07G1076000	Note=vitamin E pathway gene 5	-0.150983	1.927	0.268695	0.942475	0.158732	1.17359
	Blue	MD10G1181700	Note=Protein of unknown function	-0.34768	1.47955	0.0359294	2.15979	0.332684	1.34911
	Blue	MD01G1225300	Note=Protein of unknown function	-0.0635967	1.48157	0.092405	2.71351	0.374902	1.39576
	Blue	MD17G1231200	Note=ubiquitin-conjugating enzyme 35	0.57108	3.50033	-0.0823479	1.91297	0.494148	1.51732
	Blue	MD09G1281500	Note=Class I glutamine amidotransferase-like superfamily protein	0.379854	1.51809	-0.298657	1.19766	-0.160822	0.864432
	Blue	MD07G1090600	Note=Protein of unknown function	0.0237852	2.43728	-0.259732	2.93908	0.127315	1.16309
	Blue	MD02G1256100	Note=Sodium Bile acid symporter family	-0.286647	0.145711	0.264149	0.440565	-1.64578	-0.593643
	Blue	MD02G1042000	Note=Disease resistance protein (TIR-NBS-LRR class) family	-0.178403	1.12672	-0.136178	1.92635	0.790343	1.84879
	Blue	MD07G1051400	Note=disease resistance family protein / LRR family protein	-0.0808167	0.80206	-0.202215	0.526427	0.867206	1.94622
	Blue	MD08G1194600	Note=P-loop containing nucleoside triphosphate hydrolases superfamily protein	0.683756	2.2535	-0.0416059	4.33479	-1.09488	-0.0140655
	Blue	MD14G1009500	Note=DnaJ/Hsp40 cysteine-rich domain superfamily protein	-0.374132	2.0892	0.222318	2.09362	0.958888	2.04736
	Blue	MD11G1011700	Note=NB-ARC domain-containing disease resistance protein	-0.0267194	1.83878	-0.234696	2.37484	0.517158	1.61039
	Blue	MD01G1041500	Note=Dof-type zinc finger DNA-binding family protein	-0.12017	3.11313	-0.420752	-0.234459	0.017007	1.11764
	Blue	MD08G1045000	Note=RING/U-box superfamily protein	-0.328753	3.68417	-0.29092	1.78572	0.520669	1.62317
	Blue	MD14G1187100	Note=alpha-N-acetylglucosaminidase family / NAGLU family	0.379089	3.2252	0.29581	1.26917	-0.670625	0.439121
	Blue	MD02G1041000	Note=pleiotropic drug resistance 4	-0.00853055	1.3346	-0.125543	1.66236	-0.641662	0.477302
	Blue	MD16G1202200	Note=S-adenosyl-L-methionine-dependent methyltransferases superfamily protein	0.142007	-0.274572	0.0281791	-0.138243	-2.05751	-0.935801
	Blue	MD11G1311600	Note=FZO-like	0.215922	3.06564	-0.00516599	1.8277	0.337162	1.46117
	Blue	MD15G1153600	Note=Protein of unknown function	0.256163	1.47449	-0.0810829	1.76472	0.451643	1.58145
	Blue	MD01G1228600	Note=RING/U-box superfamily protein	0.255861	1.5837	-0.00451628	1.13979	-1.05925	0.0901403
	Blue	MD05G1045700	Note=Polynucleotide adenylyltransferase family protein	0.0358783	1.0559	-1.52253	0.970042	0.088413	1.24044
	Blue	MD05G1015900	Note=Protein of unknown function (DUF167)	0.0100529	1.44826	0.157789	3.21723	-1.29535	-0.129314
	Blue	MD05G1190500	Note=Protein of unknown function	0.0251	0.700581	0.00200254	0.225778	0.523405	1.68953
	Blue	MD16G1229900	Note=ARM repeat superfamily protein	0.157466	2.13783	-0.123691	2.57028	0.0771306	1.24947
	Blue	MD07G1085400	Note=ubiquitin-specific protease 13	0.408526	2.02723	0.186538	3.60131	-1.11155	0.0679402
	Blue	MD04G1184300	Note=Pentatricopeptide repeat (PPR) superfamily protein	-0.407485	-1.04905	-0.396115	-0.640623	-1.80217	-0.61715
	Blue	MD03G1005200	Note=UDP-Glycosyltransferase superfamily protein	0.00230022	-0.517351	0.65363	0.848835	-1.81196	-0.626913
	Blue	MD14G1082800	Note=dicer-like 2	0.501534	1.55375	-0.411636	0.975281	0.0677576	1.25533
	Blue	MD09G1265300	Note=lumazine-binding family protein	0.577558	-0.666089	-0.814984	-0.857158	-1.61169	-0.421319
	Blue	MD02G1054700	Note=ATP-dependent caseinolytic (Clp) protease/crotonase family protein	0.485358	1.00793	-0.171696	3.51236	-0.474661	0.747765
	Blue	MD03G1180400	Note=heavy metal atpase 5	0.146137	1.82513	-0.289943	0.927204	0.519675	1.75475
	Blue	MD12G1162100	Note=glycerol-3-phosphate acyltransferase 6	-0.189968	1.46368	0.543366	0.761487	-1.95596	-0.714994
	Blue	MD11G1312900	Note=Adenine nucleotide alpha hydrolases-like superfamily protein	-4.33961	1.44998	-0.758222	1.72794	1.74902	2.99362
	Blue	MD07G1106400	Note=Proteasome component (PCI) domain protein	0.0417607	1.93053	0.0372884	1.75553	0.139919	1.38906
	Blue	MD02G1277500	Note=Tetratricopeptide repeat (TPR)-like superfamily protein	0.196533	2.7512	0.132932	1.83034	0.0508925	1.30503
	Blue	MD02G1090800	Note=Ankyrin repeat family protein	-0.0617468	4.02064	0.860234	3.87256	-1.42828	-0.171269
	Blue	MD05G1213100	Note=ankyrin repeat family protein	0.22341	0.947843	0.0539311	1.89748	0.614057	1.8763
	Blue	MD17G1233700	Note=plasmodesmata callose-binding protein 5	-1.06336	0.993634	0.288997	4.12524	-1.19579	0.0670319
	Blue	MD16G1108600	Note=heat shock protein 21	0.733669	1.7081	0.232349	2.83839	-1.82308	-0.554128
	Blue	MD11G1148900	Note=glucose 6-phosphate/phosphate translocator 1	0.318643	0.451613	-0.244895	1.18528	0.385784	1.65684
	Blue	MD03G1200300	Note=Protein of unknown function	-0.53184	2.46253	-0.0377587	1.81177	0.716892	1.9887
	Blue	MD08G1020800	Note=Disease resistance protein (TIR-NBS-LRR class) family	0.00667193	2.38725	-0.316781	1.92302	0.359116	1.63125
	Blue	MD10G1241900	Note=Ribosomal protein L2 family	0.423269	2.2245	0.181915	1.90826	-0.425391	0.846927
	Blue	MD07G1103200	Note=Disease resistance protein (TIR-NBS-LRR class) family	0.0665552	1.46944	-0.341969	2.73011	0.028608	1.30253
	Blue	MD17G1144200	Note=Protein of unknown function	-0.410699	1.06983	0.124064	0.131275	0.493019	1.7838
	Blue	MD16G1068100	Note=EXS (ERD1/XPR1/SYG1) family protein	0.0575317	2.73912	-0.168395	3.22483	0.350035	1.66858
	Blue	MD00G1179800	Note=embryo defective 2423	-0.211041	2.50895	0.151508	1.2787	0.393305	1.72165
	Blue	MD01G1131400	Note=disease resistance family protein / LRR family protein	0.0858865	-0.524071	0.447549	-0.521529	-1.60394	-0.266954
	Blue	MD02G1021900	Note=calmodulin-binding receptor-like cytoplasmic kinase 3	-0.505529	2.35816	-0.0590914	4.0263	1.10218	2.44184
	Blue	MD08G1097000	Note=Transducin/WD40 repeat-like superfamily protein	0.125626	1.42483	-0.07545	2.62476	-0.0330373	1.30667
	Blue	MD08G1221300	Note=Chloroplast-targeted copper chaperone protein	0.0134658	-0.243921	0.0784149	-1.01515	-1.79229	-0.436523
	Blue	MD06G1153900	Note=embryo defective 2423	-0.234296	2.27883	0.1895	0.980896	0.407483	1.76349
	Blue	MD14G1185300	Note=Protein of unknown function	-0.579977	1.54153	-0.0887237	1.78091	0.0595614	1.4341
	Blue	MD17G1212700	Note=Protein kinase superfamily protein	0.587801	2.04575	0.26973	1.85265	-0.033781	1.34607
	Blue	MD16G1005300	Note=alpha-galactosidase 1	0.714421	-3.64883	0.862336	2.17373	-1.82159	-0.413799
	Blue	MD05G1305900	Note=glutamate receptor 2.7	-0.656735	2.06562	-0.519337	1.59421	2.70249	4.115
	Blue	MD02G1260300	Note=Protein of unknown function	0.106407	0.360375	0.196381	-2.11057	0.47966	1.89317
	Blue	MD17G1262500	Note=zinc finger protein 4	-0.14158	1.18984	-0.0199495	4.72743	-0.113511	1.30271
	Blue	MD05G1020100	Note=disease resistance protein (TIR-NBS-LRR class)	-0.0285025	1.02447	0.477928	1.87499	0.256433	1.69366
	Blue	MD08G1028700	Note=Protein of unknown function	0.321331	2.48324	-0.208182	1.08559	-0.614616	0.825001
	Blue	MD09G1174000	Note=Protein of unknown function	0.536588	5.54691	-3.31513	2.50839	2.96197	4.40736
	Blue	MD12G1125200	Note=Disease resistance protein (TIR-NBS-LRR class) family	-0.0705758	4.61664	0.133676	3.90426	1.60802	3.05431
	Blue	MD15G1149100	Note=Calcium-binding EF-hand family protein	0.121092	0.932068	-0.335441	3.56466	0.868514	2.31598
	Blue	MD02G1069300	Note=myo-inositol oxygenase 4	0.250569	-0.970112	2.62828	-0.979387	-2.078	-0.626029
	Blue	MD13G1081800	Note=Protein kinase superfamily protein	-0.251136	1.97533	0.483228	3.18595	-1.21697	0.237847
	Blue	MD12G1010800	Note=Protein of unknown function	-0.753133	3.05627	0.127244	-0.225824	-1.16772	0.290204
	Blue	MD06G1027900	Note=Protein of unknown function	-0.246973	1.24919	-0.00791984	1.64821	-0.815751	0.694972
	Blue	MD07G1059700	Note=bromo-adjacent homology (BAH) domain-containing protein	0.28268	3.86615	-0.524826	2.34112	0.0940919	1.60724
	Blue	MD16G1124400	Note=Pollen Ole e 1 allergen and extensin family protein	-0.196822	1.16939	0.195226	2.30347	-1.86289	-0.347462
	Blue	MD17G1082500	Note=transferases	0.623497	2.81889	-0.232705	1.52798	-0.0624068	1.45515
	Blue	MD07G1060800	Note=plastid-specific 50S ribosomal protein 5	-0.00551627	4.11083	0.70115	3.72154	-0.394506	1.12933
	Blue	MD02G1112600	Note=GTP binding	0.169844	1.80444	-0.373726	0.00948824	0.430617	1.96571
	Blue	MD14G1203000	Note=NAC domain containing protein 100	-0.636336	1.45706	-0.598481	0.26819	1.1657	2.70237
	Blue	MD03G1279700	Note=Zinc finger C-x8-C-x5-C-x3-H type family protein	0.692318	2.20842	-0.325241	2.6431	-0.53999	0.997294
	Blue	MD07G1271300	Note=RNA polymerase III subunit RPC82 family protein	-0.639953	2.09412	-0.105928	3.85208	0.783604	2.32616
	Blue	MD07G1102700	Note=Protein of unknown function	-0.500643	3.78419	0.231638	2.90955	0.0405563	1.58354
	Blue	MD12G1176300	Note=Histone superfamily protein	0.795599	3.02476	0.0759129	1.28168	0.103071	1.64838
	Blue	MD15G1345700	Note=aldehyde dehydrogenase 3H1	-0.0154281	2.04248	-0.0958489	2.10074	0.182082	1.72833
	Blue	MD05G1073000	Note=Phox-associated domain	0.170339	0.728771	0.377029	0.723956	0.124219	1.67214
	Blue	MD00G1011500	Note=Ankyrin repeat family protein	-0.185817	2.7348	-0.431772	1.11522	0.218623	1.7692
	Blue	MD10G1058600	Note=Ankyrin repeat family protein with DHHC zinc finger domain	-0.155536	0.649205	0.226717	1.36279	0.319457	1.87394
	Blue	MD10G1334000	Note=Protein of unknown function	-0.0010952	0.733677	-0.241837	1.62265	-0.887549	0.675496
	Blue	MD14G1177900	Note=tryptophan biosynthesis 1	0.444963	-0.247982	-0.131613	-0.137158	-2.2427	-0.676973
	Blue	MD04G1186000	Note=anaphase-promoting complex/cyclosome 11	-0.0665557	1.12236	-0.223285	1.46512	-0.0403937	1.53307
	Blue	MD02G1055200	Note=Protein of unknown function	-0.465506	-0.269326	0.157079	2.41733	0.143908	1.7268
	Blue	MD05G1319300	Note=Polyphenol oxidase	4.03564	0.750497	-0.563344	3.57684	0.125033	1.70941
	Blue	MD10G1038700	Note=Disease resistance protein (TIR-NBS-LRR class) family	-0.951487	0.652352	0.0297804	0.191984	0.772103	2.36134
	Blue	MD03G1279500	Note=lipase 1	-0.798573	2.85612	-0.151159	1.7077	0.502006	2.0962
	Blue	MD03G1002100	Note=TATA binding protein 1	0.469473	-0.0164526	-1.48124	-3.03261	-1.57627	0.0386943
	Blue	MD10G1146200	Note=Cytochrome b561/ferric reductase transmembrane with DOMON related domain	-0.513224	3.20461	1.11645	4.17586	-0.682532	0.938018
	Blue	MD09G1241700	Note=Protein of unknown function	-0.101613	1.72901	-0.01759	0.940441	-0.0222359	1.60491
	Blue	MD11G1087400	Note=Protein of unknown function	-0.420085	0.603713	0.908156	1.96685	-0.161432	1.4791
	Blue	MD16G1276500	Note=Protein of unknown function	0.211339	1.73745	-0.1452	1.19817	-0.193869	1.45999
	Blue	MD13G1257200	Note=IQ-domain 13	0.48573	1.35784	0.292795	-0.737762	-1.77567	-0.112287
	Blue	MD05G1002200	Note=Protein of unknown function	0.59383	-0.00680131	-0.0646477	0.875992	0.742274	2.42744
	Blue	MD09G1045800	Note=thioredoxin 2	0.366284	2.35486	-0.170726	2.01205	0.264395	1.98537
	Blue	MD14G1175000	Note=tryptophan aminotransferase related 2	-0.240475	0.833527	0.208938	-0.151608	-1.90005	-0.178156
	Blue	MD10G1102300	Note=2-oxoglutarate (2OG) and Fe(II)-dependent oxygenase superfamily protein	1.47848	2.35994	-0.451128	2.94132	0.345233	2.07375
	Blue	MD00G1060800	Note=HAD superfamily	-0.538181	-1.07519	-0.000802109	-1.05483	-2.42908	-0.699738
	Blue	MD02G1055800	Note=ATP-dependent caseinolytic (Clp) protease/crotonase family protein	-0.137116	3.21024	0.0513581	2.1522	0.643526	2.42328
	Blue	MD13G1165700	Note=2-oxoacid dehydrogenases acyltransferase family protein	-0.956318	0.464053	-0.148584	0.889883	0.461829	2.24308
	Blue	MD09G1027600	Note=pescadillo-related	0.379764	2.70224	0.366509	3.3585	0.170655	1.95949
	Blue	MD06G1148500	Note=Protein of unknown function	0.256899	2.73672	-0.05656	1.8342	-0.429172	1.38667
	Blue	MD14G1196000	Note=aldehyde dehydrogenase 12A1	0.846343	5.39619	0.341879	2.61891	0.287268	2.11187
	Blue	MD16G1048500	Note=NAD(P)-binding Rossmann-fold superfamily protein	-1.11923	-1.14436	-0.813431	-0.0491449	-2.24559	-0.415753
	Blue	MD02G1066500	Note=hexokinase 2	0.244242	1.23495	0.0515006	1.39159	0.0392347	1.89404
	Blue	MD14G1188100	Note=B12D protein	0.192515	2.59696	0.0164369	2.3418	-0.0534833	1.84844
	Blue	MD07G1098500	Note=Chalcone and stilbene synthase family protein	0.315735	4.26658	0.734258	1.59495	-1.09232	0.830502
	Blue	MD10G1148700	Note=Protein of unknown function	-0.285894	1.95179	-0.670787	0.904146	0.000331962	1.94421
	Blue	MD09G1010400	Note=Protein of unknown function	0.334287	4.59913	0.156429	2.06724	-0.778928	1.16963
	Blue	MD15G1334000	Note=Protein of unknown function	0.332067	2.30548	-0.00941873	1.38924	-0.711809	1.247
	Blue	MD08G1022700	Note=GTP1/OBG family protein	0.464956	5.9261	-0.180562	0.681084	-0.188756	1.78337
	Blue	MD06G1154400	Note=Radical SAM superfamily protein	-0.00111615	0.788469	-0.295385	0.206716	-0.224634	1.75089
	Blue	MD09G1149900	Note=Golgi transport complex protein-related	0.600786	1.75865	0.131807	1.62347	-0.556339	1.42262
	Blue	MD06G1152300	Note=Radical SAM superfamily protein	0.0380794	0.614211	-0.284964	0.154408	-0.225485	1.7674
	Blue	MD09G1189800	Note=Mitochondrial transcription termination factor family protein	-0.598556	3.42762	0.147458	2.64501	-0.20407	1.79955
	Blue	MD06G1179700	Note=Glycosyl hydrolase family 47 protein	-0.106724	1.10758	-0.148389	1.88645	0.101657	2.10548
	Blue	MD07G1106500	Note=Proteasome component (PCI) domain protein	-0.517393	3.22415	-0.578074	3.97917	-0.0371317	1.96845
	Blue	MD03G1254900	Note=Calcium-dependent lipid-binding (CaLB domain) family protein	0.541298	4.87315	-0.291096	4.65721	-0.491596	1.51972
	Blue	MD05G1241200	Note=Pentatricopeptide repeat (PPR) superfamily protein	-0.274967	2.25877	-0.172707	1.62085	0.120242	2.15029
	Blue	MD10G1200900	Note=NAC (No Apical Meristem) domain transcriptional regulator superfamily protein	0.037199	2.79914	0.459739	2.22624	1.83902	3.87197
	Blue	MD06G1016700	Note=Amino acid permease family protein	-0.266981	5.67676	-0.0518721	1.64853	0.594943	2.62874
	Blue	MD02G1025200	Note=Protein of unknown function	-0.0576137	2.5432	0.0349069	3.25648	-0.151898	1.8905
	Blue	MD00G1047600	Note=threonyl-tRNA synthetase	0.0251049	2.20784	0.035397	1.26037	-0.1859	1.89294
	Blue	MD01G1097600	Note=Tetratricopeptide repeat (TPR)-like superfamily protein	0.0443248	0.264451	-0.140262	0.130616	-0.238818	1.85291
	Blue	MD15G1085600	Note=phospholipase A 2A	1.05539	3.8576	0.0641245	-0.806028	0.146765	2.24765
	Blue	MD04G1029900	Note=Protein of unknown function	0.480787	2.72371	-0.103091	2.68918	-0.276525	1.85044
	Blue	MD16G1250100	Note=Homeobox-leucine zipper family protein / lipid-binding START domain-containing protein	-0.125525	3.46526	-0.665419	3.64932	0.226875	2.35968
	Blue	MD10G1039000	Note=Disease resistance protein (TIR-NBS-LRR class) family	0.212437	2.30182	-0.136332	1.75421	0.645376	2.80055
	Blue	MD05G1007500	Note=Protein of unknown function	-4.35466	-4.0448	0.315702	-1.85822	-2.27141	-0.0776882
	Blue	MD10G1023800	Note=VIRE2-interacting protein 1	-0.534303	0.459859	-0.0926069	0.49278	-0.043477	2.15544
	Blue	MD03G1186200	Note=pinoid-binding protein 1	0.00484205	-0.137276	0.390851	1.20248	-2.71766	-0.517963
	Blue	MD08G1216400	Note=Protein of unknown function	-1.45462	4.5713	-1.16302	2.52022	0.40677	2.61692
	Blue	MD10G1322200	Note=ankyrin repeat family protein	-0.263438	2.556	0.217223	0.738956	-1.70074	0.512108
	Blue	MD07G1033400	Note=LRR and NB-ARC domains-containing disease resistance protein	0.379807	5.14342	0.275881	2.57538	0.622107	2.83586
	Blue	MD16G1088600	Note=MLP-like protein 423	0.105432	1.66321	0.337535	0.324658	-3.22871	-0.996996
	Blue	MD11G1202800	Note=Protein of unknown function	-0.412037	1.79538	0.212477	4.08876	1.19141	3.42522
	Blue	MD10G1099600	Note=Protein of unknown function	0.122736	0.366982	-0.269897	0.680363	-0.625406	1.65003
	Blue	MD02G1051400	Note=Disease resistance protein (TIR-NBS-LRR class) family	-0.463118	-0.467416	0.314821	1.70853	-0.25614	2.03683
	Blue	MD05G1213400	Note=Ankyrin repeat family protein	0.512118	3.53442	0.694638	4.10067	0.380988	2.6862
	Blue	MD07G1102200	Note=Disease resistance protein (TIR-NBS-LRR class) family	0.0536802	1.21748	0.0238115	3.95171	0.280391	2.60799
	Blue	MD08G1122400	Note=Major facilitator superfamily protein	-0.1544	1.48076	0.274671	0.749913	-0.297357	2.0305
	Blue	MD05G1070100	Note=Nucleotide-diphospho-sugar transferase family protein	0.0511489	3.93552	0.428402	1.15459	0.858419	3.18722
	Blue	MD11G1101700	Note=peroxin 14	0.201683	2.36777	-1.65538	1.62405	1.48651	3.81615
	Blue	MD09G1163100	Note=23 kDa jasmonate-induced protein	-0.374452	-1.13846	0.322634	-0.621093	-0.594081	1.74812
	Blue	MD09G1046500	Note=CLP-similar protein 3	-0.49598	5.42774	0.0096767	3.38931	-0.534378	1.80883
	Blue	MD08G1085400	Note=interferon-related developmental regulator family protein / IFRD protein family	-0.0314512	2.32948	0.206242	2.56992	0.241501	2.60079
	Blue	MD03G1067900	Note=fatty acid desaturase 8	-0.348913	0.421797	0.548568	0.264187	-3.21625	-0.845269
	Blue	MD02G1280700	Note=Mitochondrial transcription termination factor family protein	0.411122	3.79512	-0.559352	3.14783	0.227721	2.62443
	Blue	MD13G1197300	Note=Pentatricopeptide repeat (PPR) superfamily protein	-0.475719	2.62265	-0.28189	2.74363	0.00861361	2.40586
	Blue	MD07G1102800	Note=Disease resistance protein (TIR-NBS-LRR class) family	-1.17287	1.65602	0.972747	3.93082	1.39799	3.84691
	Blue	MD16G1246700	Note=Protein of unknown function	0.00128748	2.40885	-0.282226	3.65817	1.63787	4.10076
	Blue	MD16G1132800	Note=TRAF-like family protein	0.141283	2.2276	-0.0523905	1.89694	-0.390811	2.07582
	Blue	MD08G1202100	Note=CRT (chloroquine-resistance transporter)-like transporter 2	-0.443119	3.76455	0.119311	1.82026	-0.243401	2.23639
	Blue	MD02G1275700	Note=cyclin family	-0.189769	1.76358	0.216037	2.37208	-0.0287488	2.4572
	Blue	MD05G1023800	Note=Dof-type zinc finger DNA-binding family protein	0.00691174	2.35386	0.408025	2.62081	-0.48518	2.00577
	Blue	MD00G1002000	Note=Protein of unknown function	0.501001	4.42417	0.998644	3.64105	-0.538011	1.96644
	Blue	MD03G1280000	Note=NB-ARC domain-containing disease resistance protein	-1.06469	4.77644	-0.443655	2.80493	-0.567062	1.94191
	Blue	MD07G1236400	Note=Protein of unknown function	-0.0480787	3.55996	-0.53315	3.76734	0.530685	3.04967
	Blue	MD03G1018200	Note=alpha/beta-Hydrolases superfamily protein	1.2149	4.74291	0.0678686	4.34599	0.00207229	2.53522
	Blue	MD15G1413200	Note=BRI1-associated receptor kinase	0.281896	1.60329	-0.0335163	0.955545	0.4602	3.03508
	Blue	MD07G1001500	Note=Protein of unknown function	0.728491	3.10855	-0.38071	0.750715	1.6033	4.23021
	Blue	MD13G1086400	Note=RNI-like superfamily protein	-0.0198892	2.01505	0.228862	2.78848	-0.728176	1.93873
	Blue	MD06G1116800	Note=oligopeptide transporter 7	-0.878608	6.01239	0.0259782	6.19675	0.670375	3.35005
	Blue	MD05G1032100	Note=HMG (high mobility group) box protein with ARID/BRIGHT DNA-binding domain	-0.503311	3.53077	-0.0613279	2.63681	0.482111	3.19262
	Blue	MD08G1092600	Note=N-terminal nucleophile aminohydrolases (Ntn hydrolases) superfamily protein	0.339233	2.12177	1.00901	0.504916	-3.76338	-1.00683
	Blue	MD01G1141000	Note=BTB/POZ domain-containing protein	0.33844	2.5124	0.199697	5.01569	0.340979	3.11244
	Blue	MD15G1117000	Note=LisH dimerisation motif	0.108616	1.84771	-0.0473426	1.84046	-0.425735	2.35685
	Blue	MD00G1011600	Note=Protein of unknown function	0.159302	4.30126	-0.136762	2.66984	0.648911	3.44741
	Blue	MD16G1153200	Note=Peroxidase family protein	0.614644	1.50573	-0.67637	-1.37694	-1.77842	1.02109
	Blue	MD08G1109900	Note=Protein of unknown function	0.128458	3.83304	0.57691	3.39704	0.474694	3.28368
	Blue	MD05G1272000	Note=Protein of unknown function (DUF3550/UPF0682)	0.0200335	2.51042	0.2908	2.8364	0.507917	3.33822
	Blue	MD08G1181900	Note=pumilio 7	1.2744	-0.380365	1.92382	0.135581	-2.6595	0.230927
	Blue	MD05G1019700	Note=disease resistance protein (TIR-NBS-LRR class)	-0.533367	4.56506	-0.217951	3.23241	0.398105	3.34467
	Blue	MD02G1306600	Note=Disease resistance protein (TIR-NBS-LRR class) family	-0.0885435	2.71694	-0.282086	2.39359	0.215106	3.16743
	Blue	MD10G1043500	Note=FORMS APLOID AND BINUCLEATE CELLS 1A	-1.33446	4.81781	0.880135	5.19047	-1.04697	1.94801
	Blue	MD13G1029000	Note=anaphase-promoting complex subunit 8	-0.262834	3.51208	-0.111479	2.8824	-0.869242	2.13781
	Blue	MD16G1262300	Note=Protein of unknown function	0.0324454	4.67591	0.337439	3.33906	-0.0301812	3.01615
	Blue	MD03G1280200	Note=NB-ARC domain-containing disease resistance protein	-0.25714	7.30921	-0.171248	5.38311	0.390342	3.45828
	Blue	MD11G1106900	Note=RHOMBOID-like 1	0.354711	4.08207	-0.517978	1.82441	0.174112	3.24295
	Blue	MD14G1188000	Note=anaphase-promoting complex subunit 8	0.00590639	5.82972	0.182756	3.20038	-0.689225	2.41737
	Blue	MD14G1179200	Note=Protein of unknown function	0.849369	0.534056	-0.168758	3.08661	0.465002	3.5998
	Blue	MD08G1045700	Note=RING/U-box superfamily protein	0.286917	0.602932	-0.156743	1.40659	0.42719	3.59314
	Blue	MD14G1204000	Note=Polynucleotidyl transferase	0.206369	1.43297	0.0140525	2.31019	0.426326	3.60078
	Blue	MD02G1042100	Note=CRT (chloroquine-resistance transporter)-like transporter 3	0.628895	4.12433	0.605577	2.90003	0.348695	3.61877
	Blue	MD10G1255600	Note=Protein of unknown function	-0.992506	5.50956	-0.1409	2.93684	-0.303537	2.9728
	Blue	MD11G1124100	Note=F-box and associated interaction domains-containing protein	2.19518	-0.606622	2.70512	0.902266	0.649186	3.93047
	Blue	MD01G1239000	Note=GPCR-type G protein 2	0.463481	4.89564	-0.414561	2.64791	0.445882	3.74828
	Blue	MD01G1140900	Note=type one serine/threonine protein phosphatase 2	-0.477253	4.48679	-1.02668	3.18523	0.646111	4.005
	Blue	MD05G1219600	Note=GTP-binding protein-related	0.975342	5.56878	0.597286	4.76803	0.369077	3.73073
	Blue	MD02G1059700	Note=root hair specific 6	0.273192	3.62682	0.10629	4.07834	-0.556767	2.83458
	Blue	MD15G1060000	Note=Protein of unknown function	-0.320643	2.36411	0.085548	4.56574	1.44265	4.8657
	Blue	MD02G1275800	Note=Protein of unknown function	0.0650422	4.88106	-0.351664	4.95381	0.348748	3.78366
	Blue	MD17G1082600	Note=transferases	0.0510635	4.36077	-0.257535	2.86142	0.258011	3.70867
	Blue	MD07G1092500	Note=ALG6	-0.119472	2.81197	0.176543	3.30961	0.223642	3.68958
	Blue	MD09G1165300	Note=Protein of unknown function	-0.50379	0.704327	0.116243	0.880607	0.122732	3.5969
	Blue	MD04G1098900	Note=Protein kinase superfamily protein	-0.0695925	4.24467	-0.126025	4.61669	0.454257	3.95277
	Blue	MD07G1307800	Note=endoplasmic reticulum retention defective 2B	0.263653	2.71513	-0.94806	3.25357	0.0773664	3.5843
	Blue	MD09G1026200	Note=Protein of unknown function	-0.352574	2.38749	0.47171	1.51442	0.628384	4.16621
	Blue	MD07G1089900	Note=Protein of unknown function	0.346093	5.93902	-0.558599	4.3461	1.13698	4.67623
	Blue	MD03G1284500	Note=Amino acid dehydrogenase family protein	-0.0830373	2.90297	-0.2011	3.00057	-0.0983035	3.48115
	Blue	MD15G1149600	Note=FAD/NAD(P)-binding oxidoreductase family protein	0.604351	6.60057	-0.0238401	3.33292	0.63058	4.24369
	Blue	MD07G1103100	Note=ARP2/3 complex 16 kDa subunit (p16-Arc)	0.287231	4.18117	-0.11906	4.70885	-0.808479	2.80842
	Blue	MD14G1074800	Note=ABC-2 type transporter family protein	-0.585604	4.88779	-0.0524219	2.53293	-0.433301	3.2339
	Blue	MD14G1008800	Note=Dynamin related protein 4C	0.381462	4.38102	0.446435	6.4114	-0.47147	3.20009
	Blue	MD10G1055300	Note=NAD(P)-linked oxidoreductase superfamily protein	-0.740569	1.76737	0.0703827	2.74976	0.813263	4.49039
	Blue	MD08G1236400	Note=thiamin biosynthesis protein	-0.0538897	4.21391	0.0885609	3.23686	-0.710415	2.98357
	Blue	MD00G1120700	Note=cyclin family	-0.0412667	5.14868	-0.16521	5.53869	0.219444	3.94949
	Blue	MD05G1202200	Note=RPA70-kDa subunit B	0.0140179	3.83957	-0.0942027	2.58736	0.476772	4.23619
	Blue	MD13G1107100	Note=glutamate dehydrogenase 1	-0.368881	7.56781	0.175135	4.83793	-0.0389358	3.74742
	Blue	MD01G1062600	Note=SKP1-like 21	0.0519987	1.87009	-0.319092	0.913173	0.707909	4.53258
	Blue	MD05G1272400	Note=Protein of unknown function	-1.09122	6.41439	1.0098	5.72128	1.04877	4.91351
	Blue	MD10G1057200	Note=Protein of unknown function	0.42837	5.80168	0.0289483	4.86344	-0.512896	3.37845
	Blue	MD05G1236900	Note=Protein of unknown function	0.0297391	4.73977	-0.0249265	4.69778	0.403163	4.2964
	Blue	MD14G1074900	Note=Protein of unknown function	-0.251529	4.49232	1.01396	2.53531	0.661743	4.58703
	Blue	MD00G1097700	Note=Protein of unknown function	0.00158382	1.12299	-0.195141	2.59394	0.558772	4.50053
	Blue	MD03G1030600	Note=Protein of unknown function	-0.237962	1.73639	0.404232	0.096169	0.340152	4.34072
	Blue	MD00G1001900	Note=G10 family protein	-0.116245	6.62072	-0.100418	3.66957	0.199039	4.20392
	Blue	MD10G1043900	Note=pescadillo-related	0.00424897	2.74527	-0.0219513	3.04778	0.237095	4.25454
	Blue	MD05G1116200	Note=Protein of unknown function	-0.219032	2.9962	0.461566	3.59745	0.252769	4.28354
	Blue	MD11G1261200	Note=RHOMBOID-like 1	-1.39326	-1.64301	-0.694745	-1.91872	-3.79278	0.242309
	Blue	MD07G1060100	Note=Protein of unknown function (DUF803)	0.0500931	4.27758	0.305026	4.99209	-1.01528	3.05187
	Blue	MD17G1141100	Note=tetratricopeptide repeat (TPR)-containing protein	0.245956	3.5993	0.0735759	2.19492	-0.00404133	4.08451
	Blue	MD10G1130900	Note=Protein of unknown function	-0.687652	4.87814	0.153736	3.8924	0.760202	4.84982
	Blue	MD15G1313600	Note=kinesin like protein for actin based chloroplast movement 2	0.406064	5.56065	0.242679	4.05485	-0.0617387	4.0651
	Blue	MD15G1313000	Note=Protein-tyrosine phosphatase-like	-0.248463	5.48972	0.230273	4.2807	0.13137	4.29807
	Blue	MD07G1087800	Note=Haloacid dehalogenase-like hydrolase (HAD) superfamily protein	0.483027	2.59131	-0.06642	4.25478	-0.442955	3.75749
	Blue	MD11G1153300	Note=Malectin/receptor-like protein kinase family protein	-0.0935275	3.22829	-0.338936	4.36452	0.0471362	4.2494
	Blue	MD12G1253700	Note=Protein of unknown function	-0.334949	4.37732	0.0162239	3.75155	0.201528	4.40513
	Blue	MD04G1060800	Note=2-oxoglutarate (2OG) and Fe(II)-dependent oxygenase superfamily protein	-0.0693527	6.95941	-0.144572	5.54504	0.108796	4.32143
	Blue	MD15G1173400	Note=Zinc-binding dehydrogenase family protein	0.482736	3.22866	-0.13057	4.32057	-0.23954	4.00046
	Blue	MD05G1028300	Note=camphor resistance CrcB family protein	-0.842096	4.01657	0.812607	4.00728	0.0577423	4.30085
	Blue	MD13G1242600	Note=Protein of unknown function	0.556169	4.9876	0.762101	2.73139	-0.459133	3.78696
	Blue	MD07G1035400	Note=annexin 4	-1.18151	4.20258	0.909908	1.99991	-1.47375	2.78071
	Blue	MD00G1027800	Note=Disease resistance protein (TIR-NBS-LRR class) family	-0.349828	3.21639	0.427614	1.96353	0.594548	4.85363
	Blue	MD15G1180000	Note=Disease resistance protein (TIR-NBS-LRR class) family	-1.55523	1.51687	-0.836315	1.52245	0.673033	4.95753
	Blue	MD03G1248000	Note=Ribosomal protein L13 family protein	0.620485	4.54547	0.334636	3.40489	-0.828743	3.46677
	Blue	MD00G1208600	Note=Na+/H+ antiporter 6	0.200231	5.19774	-0.276506	4.11475	0.146077	4.45412
	Blue	MD14G1073100	Note=ARM repeat superfamily protein	0.313798	6.26313	0.30608	4.88286	0.356894	4.67816
	Blue	MD08G1082900	Note=no pollen germination related 1	-1.25598	3.72657	0.362985	1.42928	-1.32735	3.03442
	Blue	MD15G1430200	Note=disease resistance family protein / LRR family protein	0.235273	4.8633	-0.129495	3.6955	0.641052	5.03537
	Blue	MD08G1210900	Note=Protein of unknown function	0.162927	6.00091	-0.259046	4.62108	0.441929	4.83784
	Blue	MD05G1213300	Note=Protein of unknown function	0.087346	4.93812	-0.172025	4.29385	0.423246	4.82567
	Blue	MD07G1076500	Note=basic helix-loop-helix (bHLH) DNA-binding superfamily protein	-0.778802	3.49361	0.799383	2.32052	-0.324518	4.1147
	Blue	MD05G1219800	Note=SAUR-like auxin-responsive protein family	-0.155992	4.45858	-0.247188	3.73056	0.591054	5.05119
	Blue	MD10G1249800	Note=Coatomer	0.575522	4.02334	0.594746	3.36838	-0.546649	3.95479
	Blue	MD01G1217100	Note=cyclic nucleotide gated channel 1	-0.171247	3.25642	-0.225349	4.75348	0.582684	5.09038
	Blue	MD07G1097700	Note=Protein of unknown function	0.00892791	-0.292441	0.819271	2.36607	-0.438327	4.07056
	Blue	MD09G1148400	Note=phytoene desaturation 1	0.663317	3.51568	0.274683	2.36643	-0.143738	4.41404
	Blue	MD11G1237800	Note=Protein of unknown function	-0.32955	5.32039	-0.701335	4.06258	-0.263854	4.29961
	Blue	MD03G1255700	Note=Protein of unknown function	-2.33467	3.326	0.448107	3.86965	0.0194238	4.59334
	Blue	MD02G1155800	Note=Protein of unknown function	-2.10233	2.67328	-0.127432	6.41613	0.960141	5.5854
	Blue	MD14G1073300	Note=Protein of unknown function	0.0215719	6.51248	0.244787	3.62023	0.417371	5.07556
	Blue	MD14G1146200	Note=Exostosin family protein	-0.160757	4.74586	-0.260955	4.56583	-0.0782401	4.60147
	Blue	MD02G1101100	Note=ATP binding microtubule motor family protein	-0.150619	7.07846	-0.282312	5.49396	0.436386	5.14461
	Blue	MD08G1020300	Note=ATP citrate lyase subunit B 2	0.199613	6.13814	-0.366031	5.78913	0.472587	5.224
	Blue	MD08G1045300	Note=Protein of unknown function (DUF1000)	0.0447554	4.68044	0.31497	6.50792	0.321439	5.07881
	Blue	MD15G1173200	Note=Zinc-binding dehydrogenase family protein	0.297349	3.45825	-0.251021	5.1055	-0.0568251	4.71644
	Blue	MD16G1276000	Note=Protein of unknown function	-0.409727	6.93317	-0.624778	5.16097	0.383106	5.22231
	Blue	MD16G1113500	Note=RNA helicase family protein	1.28776	5.81052	0.534258	5.35654	-0.646517	4.19342
	Blue	MD03G1224900	Note=cytochrome P450	-0.978089	1.89861	-1.31792	-0.171726	1.0636	5.95353
	Blue	MD04G1110600	Note=Protein of unknown function	-0.303454	2.72185	0.852388	4.28677	-1.53252	3.35988
	Blue	MD15G1100400	Note=myosin heavy chain-related	-1.13893	4.48837	0.309022	5.50612	-0.144574	4.75779
	Blue	MD16G1283700	Note=Thioredoxin superfamily protein	-0.796369	6.31462	0.388666	5.0747	-0.0810928	4.82993
	Blue	MD08G1140500	Note=Protein of unknown function	-0.261969	5.23139	0.125209	2.8563	0.462865	5.37771
	Blue	MD15G1100300	Note=myosin heavy chain-related	-0.426253	5.68795	-0.015429	5.49308	-0.0722006	4.84669
	Blue	MD09G1124700	Note=receptor like protein 6	-0.152081	2.91763	0.0264591	3.46753	0.00441887	4.94987
	Blue	MD07G1112700	Note=transcription regulators	0.0750447	4.67633	-0.346286	3.03644	-0.39656	4.57825
	Blue	MD03G1090600	Note=Leucine-rich repeat protein kinase family protein	0.247624	3.30282	-0.894438	5.30609	0.4499	5.42972
	Blue	MD05G1320300	Note=Protein of unknown function	-0.0857923	7.57825	-0.639472	5.14732	0.188318	5.20357
	Blue	MD16G1167600	Note=translationally controlled tumor protein	0.840271	7.55839	-0.0553433	6.95568	-0.0614552	4.96292
	Blue	MD09G1086500	Note=Ankyrin repeat family protein	0.750855	6.64227	-0.212938	6.05863	-0.195049	4.8349
	Blue	MD09G1086300	Note=Ankyrin repeat family protein	0.416289	6.28048	0.16752	6.05649	0.563857	5.6599
	Blue	MD00G1046300	Note=Root hair defective 3 GTP-binding protein (RHD3)	-0.264479	5.44663	0.13955	3.04044	0.471507	5.59605
	Blue	MD08G1020200	Note=Protein of unknown function	0.358289	5.71657	-0.164819	2.31465	0.394724	5.51998
	Blue	MD00G1172900	Note=NB-ARC domain-containing disease resistance protein	-0.83551	5.82597	-0.105556	8.94	2.15749	7.30044
	Blue	MD07G1112800	Note=transcription regulators	0.0150431	5.27915	0.192735	4.31706	0.167833	5.4313
	Blue	MD09G1188300	Note=2-oxoglutarate (2OG) and Fe(II)-dependent oxygenase superfamily protein	-0.621851	5.20629	0.15424	3.21042	0.906364	6.17188
	Blue	MD07G1102600	Note=Disease resistance protein (TIR-NBS-LRR class) family	0.408286	4.14525	0.387537	5.69817	0.442283	5.73398
	Blue	MD09G1130600	Note=receptor like protein 6	0.074994	2.27309	-0.621872	3.59317	1.18722	6.47904
	Blue	MD14G1195300	Note=isochorismate synthase 2	0.258366	5.48883	0.338432	4.35506	-0.410528	4.90373
	Blue	MD11G1275400	Note=F-box/RNI-like/FBD-like domains-containing protein	0.355075	4.04942	0.0971789	2.77909	-1.5923	3.74208
	Blue	MD08G1019800	Note=SH3 domain-containing protein	0.520511	5.39735	-1.05234	3.82189	-0.518744	4.87386
	Blue	MD16G1202000	Note=Protein of unknown function	0.129144	5.87842	0.0557196	4.92767	0.109749	5.52552
	Blue	MD04G1218200	Note=cysteine synthase D1	0.0485549	2.7576	0.17955	5.02815	0.00537433	5.45757
	Blue	MD10G1043700	Note=glutamate dehydrogenase 1	-0.492699	8.20818	-0.373634	5.60919	0.594425	6.16425
	Blue	MD17G1272000	Note=anaphase-promoting complex subunit 8	-0.332138	3.24965	-0.0149901	5.17313	-0.927567	4.65879
	Blue	MD08G1093100	Note=Protein of unknown function	0.531926	6.86841	-0.116752	4.13092	0.583563	6.20903
	Blue	MD01G1040200	Note=Pyridoxal phosphate (PLP)-dependent transferases superfamily protein	-0.0965479	5.70295	-0.433723	7.5786	-1.95956	3.69864
	Blue	MD14G1065400	Note=Tetratricopeptide repeat (TPR)-like superfamily protein	0.76106	6.23818	-0.0798564	5.09036	-0.334206	5.32792
	Blue	MD05G1353300	Note=Protein of unknown function	-0.621557	5.01512	0.321413	6.45615	0.605107	6.34544
	Blue	MD17G1090900	Note=Protein of unknown function	0.297033	6.58783	-0.185457	5.74539	0.297626	6.14548
	Blue	MD05G1321200	Note=Protein of unknown function	0.223235	6.45299	0.00844265	5.63786	0.323493	6.17479
	Blue	MD06G1179300	Note=Protein of unknown function	0.23734	6.60098	-0.359099	2.84813	1.1595	7.19324
	Blue	MD05G1213200	Note=ubiquitin family protein	0.0196914	7.41101	-0.375948	5.38164	0.968585	7.08401
	Blue	MD07G1102000	Note=rRNA processing protein-related	0.109263	5.17501	-0.502739	6.20242	0.0317644	6.17576
	Blue	MD10G1235700	Note=Protein of unknown function	-1.06078	3.11973	0.175859	5.46832	-1.96563	4.3106
	Blue	MD07G1090800	Note=presequence protease 2	-0.175166	6.30926	0.367452	4.66606	0.367488	6.65074
	Blue	MD13G1075900	Note=Protein of unknown function	-1.45921	6.75116	0.151489	6.16053	0.664253	7.34416
	Blue	MD05G1022800	Note=disease resistance protein (TIR-NBS-LRR class)	-0.330369	7.25358	0.237113	6.41302	0.163383	7.27188
	Blue	MD02G1102100	Note=ATP binding microtubule motor family protein	0.0675127	23.2415	-0.263651	6.90726	0.179017	7.479
	Blue	MD09G1030800	Note=monodehydroascorbate reductase 4	0.60232	6.03392	0.185103	7.53693	0.496217	8.03463
	Blue	MD15G1430300	Note=disease resistance family protein / LRR family protein	-0.502946	5.97053	0.42866	7.66675	0.538984	8.44455
	Blue	MD01G1222200	Note=Protein of unknown function	0.199073	5.68788	-0.138684	6.05527	0.0748413	8.70284
	Blue	MD17G1260600	Note=dehydroascorbate reductase 1	-0.0300249	6.08568	0.187163	6.22019	-1.65953	8.42159
	Blue	MD07G1090700	Note=Leucine-rich repeat protein kinase family protein	0.017811	6.37505	-0.651416	3.39215	2.12635	22.3511
	Blue	MD13G1197600	Note=NB-ARC domain-containing disease resistance protein	-0.247476	22.6249	-0.432833	20.1795	0.534606	22.3726
	Blue	MD04G1013100	Note=Histidine kinase-	-0.189749	6.95351	0.209931	21.1926	-0.0944114	21.8645
	Blue	MD10G1043600	Note=Protein of unknown function (DUF295)	-0.212488	21.9652	-0.147292	20.8236	-0.130751	21.9928
C3	Yellow	MD05G1046300	Note=2-oxoglutarate (2OG) and Fe(II)-dependent oxygenase superfamily protein	-0.0153659	-0.800715	0.666941	-0.137529	3.619	0.0662087
	Yellow	MD10G1069000	Note=dehydrin LEA	-0.737455	0.0291557	0.815595	-1.98634	5.77059	2.27842
	Yellow	MD15G1062500	Note=Zinc finger C-x8-C-x5-C-x3-H type family protein	1.53754	-0.169557	0.10233	-1.31365	5.19545	1.73984
	Yellow	MD15G1244300	Note=Pathogenesis-related thaumatin superfamily protein	-0.24734	-3.00437	1.38191	-0.0120758	2.20019	-1.20879
	Yellow	MD12G1002000	Note=golgi snare 11	-3.29125	-0.648649	0.123597	0.285509	3.24278	0.0458653
	Yellow	MD17G1153400	Note=Protein of unknown function (DUF581)	0.628843	-0.701768	0.751723	-1.20335	2.50135	-0.673035
	Yellow	MD05G1298900	Note=CBL-interacting protein kinase 20	0.245486	-1.48965	0.63175	-1.17336	1.91487	-1.0293
	Yellow	MD01G1224000	Note=Protein of unknown function	2.76549	-0.0163936	0.337534	-0.963694	2.90874	0.0857186
	Yellow	MD03G1065400	Note=mitogen-activated protein kinase kinase kinase 14	-0.984925	-1.78859	0.785192	-1.86478	3.41861	0.629807
	Yellow	MD12G1118800	Note=Protein of unknown function	0.437971	-0.958337	0.936593	-1.52226	4.30237	1.65757
	Yellow	MD02G1314000	Note=Protein of unknown function	-0.889207	-0.8569	-0.0894408	-0.438321	2.62064	0.0588138
	Yellow	MD00G1020400	Note=disease resistance protein (TIR-NBS-LRR class)	-2.30493	-2.38581	-0.0297833	0.0382777	1.78536	-0.715192
	Yellow	MD08G1072700	Note=Protein of unknown function	0.656209	1.06204	0.515429	-1.0903	4.41338	1.93529
	Yellow	MD01G1155100	Note=myb domain protein 73	0.756309	0.025965	0.17676	-1.08225	2.73542	0.3015
	Yellow	MD01G1141700	Note=Protein of unknown function	-0.57059	0.779439	0.462517	-0.2923	3.68568	1.26188
	Yellow	MD00G1020300	Note=disease resistance protein (TIR-NBS-LRR class)	-1.63843	-2.21564	-0.159218	0.476146	1.62941	-0.792426
	Yellow	MD04G1012100	Note=Protein of unknown function	-0.826808	0.396964	-0.53761	-2.3407	1.19033	-1.18611
	Yellow	MD12G1133300	Note=exocyst subunit exo70 family protein H4	-2.1724	-2.39614	0.770591	-0.108166	2.91908	0.625224
	Yellow	MD13G1081400	Note=DNAJ heat shock family protein	-1.57548	-3.81655	-0.404157	-0.903965	0.814404	-1.43773
	Yellow	MD05G1331300	Note=S-locus lectin protein kinase family protein	0.741255	-1.0938	1.78186	-0.585028	3.15865	1.14902
	Yellow	MD14G1157900	Note=SNF1-related protein kinase regulatory subunit gamma 1	0.656013	0.241956	-0.11476	-0.188074	3.75156	1.74724
	Yellow	MD15G1146100	Note=Integrin-linked protein kinase family	0.658976	-0.639855	-0.804121	-0.670716	3.15543	1.16347
	Yellow	MD10G1293600	Note=Protein of unknown function (DUF506)	0.619237	0.86401	-0.480638	-0.692565	3.00751	1.05801
	Yellow	MD16G1127100	Note=GRAM domain family protein	0.490707	-1.75629	-0.777403	-0.584814	1.74396	-0.166667
	Yellow	MD05G1207300	Note=nine-cis-epoxycarotenoid dioxygenase 3	-1.43173	-3.58746	0.046281	-1.85181	2.63056	0.789481
	Yellow	MD06G1161300	Note=BTB and TAZ domain protein 1	0.424445	-0.425973	0.575299	-0.642609	3.33536	1.5713
	Yellow	MD03G1118100	Note=Protein of unknown function	-0.647701	-0.57087	0.256868	-1.30453	1.5843	-0.178681
	Yellow	MD14G1230300	Note=UDP-Glycosyltransferase superfamily protein	0.714458	3.46289	0.33839	-0.106941	1.67838	-0.0541134
	Yellow	MD12G1229200	Note=Frigida-like protein	-0.239551	0.255296	0.800798	-0.580381	2.35597	0.62436
	Yellow	MD07G1215700	Note=ortholog of sugar beet HS1 PRO-1 2	-1.42807	-2.32741	0.98686	-1.99407	2.25699	0.532125
	Yellow	MD13G1148300	Note=Plant neutral invertase family protein	1.36959	-0.763653	-0.0960955	-0.412821	2.86772	1.17929
	Yellow	MD07G1001800	Note=glucan synthase-like 3	0.152454	-0.546492	-0.500566	-0.257134	2.57632	0.898529
	Yellow	MD12G1199200	Note=Low temperature and salt responsive protein family	0.548423	-0.0293966	0.440938	-1.3924	1.54991	-0.123538
	Yellow	MD10G1296500	Note=Aluminium induced protein with YGL and LRDR motifs	2.02964	0.858111	0.556602	-0.453544	4.93746	3.29443
	Yellow	MD12G1193200	Note=Disease resistance protein (TIR-NBS-LRR class) family	-0.950711	-1.42136	-0.694911	-1.523	1.56134	-0.0769304
	Yellow	MD10G1017900	Note=ABC-2 type transporter family protein	2.60199	-3.74452	-1.01151	-1.26845	1.27166	-0.35033
	Yellow	MD03G1186000	Note=receptor kinase 1	2.02662	-0.873575	0.168784	-0.790265	3.25631	1.63616
	Yellow	MD04G1024500	Note=alpha-vacuolar processing enzyme	-1.23554	-1.17045	-0.204831	0.0786596	2.75242	1.13709
	Yellow	MD02G1179400	Note=UDP-glucosyl transferase 84B2	0.410847	-0.947424	0.0844448	-1.23341	1.84436	0.234172
	Yellow	MD13G1251000	Note=lectin protein kinase family protein	-0.945386	-2.38113	-0.530091	-0.414715	1.60549	0.00164475
	Yellow	MD04G1178900	Note=calmodulin like 42	-0.594027	-1.34734	0.201636	-0.588141	2.64434	1.0506
	Yellow	MD11G1186400	Note=Protein of unknown function	-0.520832	-0.198499	-0.0128044	-0.529975	2.60525	1.02103
	Yellow	MD11G1090800	Note=Protein of unknown function	-0.23505	-0.781545	-0.188185	-0.793084	2.19454	0.622839
	Yellow	MD16G1143100	Note=nudix hydrolase homolog 13	-1.22252	-0.786346	-0.437432	-0.789709	1.86921	0.30463
	Yellow	MD13G1191400	Note=Haloacid dehalogenase-like hydrolase (HAD) superfamily protein	0.0783104	0.00575026	0.850798	-1.03865	4.23094	2.66863
	Yellow	MD01G1237000	Note=Syntaxin/t-SNARE family protein	-0.767676	0.313671	0.177046	-1.03076	1.61453	0.0756278
	Yellow	MD09G1234800	Note=trehalose-phosphatase/synthase 7	1.41364	-0.365549	0.282639	-0.306656	1.7016	0.175892
	Yellow	MD03G1110500	Note=Protein of unknown function	-1.64495	-0.286927	0.152974	-1.0427	0.739793	-0.783344
	Yellow	MD11G1241900	Note=Aluminium induced protein with YGL and LRDR motifs	1.10024	0.51039	-0.123412	0.0163896	2.99584	1.47487
	Yellow	MD09G1033000	Note=GDSL-like Lipase/Acylhydrolase superfamily protein	0.076248	0.150539	-0.452098	2.35433	0.849794	-0.64701
	Yellow	MD15G1185400	Note=heat shock transcription factor C1	0.570294	-1.74718	0.0939453	-1.28089	1.24907	-0.240075
	Yellow	MD13G1093600	Note=pantothenate kinase 1	0.401012	-1.03497	0.232637	-0.572845	1.8778	0.400716
	Yellow	MD11G1156700	Note=Protein of unknown function	-1.17555	-0.612265	-0.0349063	-1.25241	1.71892	0.252908
	Yellow	MD13G1033600	Note=RING-H2 finger A2A	-0.0852603	-0.435231	-0.362674	-1.15076	2.31734	0.8649
	Yellow	MD11G1136500	Note=Protein of unknown function	-0.805353	-0.273703	-0.0286269	-1.13103	1.91419	0.462306
	Yellow	MD15G1049100	H+K161	0.790949	0.187278	0.130952	-0.703169	2.22786	0.80012
	Yellow	MD03G1217900	Note=Dynein light chain type 1 family protein	-0.565231	-1.33234	-0.542235	-2.42589	0.955585	-0.466076
	Yellow	MD12G1165000	Note=Yippee family putative zinc-binding protein	-0.27203	-1.18517	0.465472	-1.83575	0.808791	-0.610947
	Yellow	MD15G1439600	Note=disease resistance family protein / LRR family protein	-1.51929	-1.93446	-0.434655	-0.579038	2.09188	0.67269
	Yellow	MD01G1143900	Note=UDP-Glycosyltransferase superfamily protein	-0.501382	-1.63546	1.37862	-0.328636	2.18151	0.769225
	Yellow	MD13G1082100	Note=Glutathione S-transferase family protein	0.212907	-0.121096	-0.0770812	-1.02945	2.50424	1.09761
	Yellow	MD00G1056500	Note=NAD(P)-binding Rossmann-fold superfamily protein	0.186282	-0.109568	-0.748502	-0.357612	1.96926	0.56533
	Yellow	MD04G1139100	Note=Bifunctional inhibitor/lipid-transfer protein/seed storage 2S albumin superfamily protein	-2.6753	-0.650792	-1.58965	-1.05622	1.68177	0.290244
	Yellow	MD17G1073800	Note=AP2/B3 transcription factor family protein	-0.247334	-1.67105	0.578505	-1.94777	1.64174	0.276593
	Yellow	MD02G1025600	Note=Raffinose synthase family protein	-1.6172	-0.948177	1.06215	-1.47699	1.64136	0.294547
	Yellow	MD15G1201300	Note=CCCH-type zinc finger family protein	0.739685	-0.271682	0.251284	-0.532131	2.3806	1.0348
	Yellow	MD09G1288200	Note=clathrin adaptor complexes medium subunit family protein	2.91081	-2.97755	1.91209	-2.13837	0.157461	-1.17459
	Yellow	MD07G1201700	Note=RING-H2 finger C2A	-1.03706	-1.88467	-0.292631	-0.276041	1.72208	0.412061
	Yellow	MD13G1150700	Note=WRKY DNA-binding protein 48	-0.768345	-0.944223	-0.472716	-0.44186	2.31504	1.01247
	Yellow	MD06G1118700	Note=methionine gamma-lyase	1.38188	-0.0472107	-0.294584	0.0199013	2.92151	1.62479
	Yellow	MD15G1136300	Note=alpha/beta-Hydrolases superfamily protein	-0.411357	-0.75649	0.335934	-0.623392	2.67354	1.37798
	Yellow	MD17G1038400	Note=DegP protease 9	-3.35644	-0.70577	0.482536	-1.70944	2.37159	1.0853
	Yellow	MD14G1099500	Note=Protein of unknown function (DUF567)	-1.16683	-1.17206	-0.542865	-2.75469	1.05635	-0.226564
	Yellow	MD02G1188900	Note=ACT domain repeat 1	0.17917	-0.814946	1.54794	0.0768233	2.42152	1.1465
	Yellow	MD12G1197000	Note=Protein of unknown function	0.283153	-0.140902	0.403953	-1.32008	1.79938	0.538941
	Yellow	MD05G1131900	Note=disease resistance protein (TIR-NBS-LRR class)	-0.763953	-0.68661	0.277233	-0.466753	1.78337	0.531565
	Yellow	MD09G1051000	Note=myb domain protein 30	-2.70185	-0.158315	-0.103905	-1.4568	0.731345	-0.507924
	Yellow	MD12G1188100	Note=HSI2-like 1	-0.457282	-0.124687	-0.157045	-0.344839	1.7103	0.473451
	Yellow	MD12G1107100	Note=C2H2-type zinc finger family protein	-1.17537	-1.62597	0.561932	-0.418347	1.04092	-0.189493
	Yellow	MD00G1003500	Note=carboxyesterase 20	-1.78774	-0.184973	0.185063	-0.986302	1.20639	-0.0217825
	Yellow	MD06G1035500	Note=PLATZ transcription factor family protein	-0.532435	-0.932503	-0.0240582	-0.739278	2.68184	1.4539
	Yellow	MD17G1224600	Note=Chaperone DnaJ-domain superfamily protein	0.473652	0.051241	-0.0788546	-0.92842	2.38032	1.15674
	Yellow	MD16G1069500	Note=NAC-like	-0.00868875	-0.720059	0.243671	-1.01206	3.40275	2.20177
	Yellow	MD16G1091300	Note=ARM repeat superfamily protein	-1.0079	-2.37885	0.807558	-1.99188	0.553048	-0.643672
	Yellow	MD05G1248100	Note=disease resistance family protein / LRR family protein	0.711401	-3.51418	-0.581904	-2.55838	1.5578	0.361631
	Yellow	MD09G1059900	Note=cysteine-rich RLK (RECEPTOR-like protein kinase) 7	-1.81925	-0.918174	0.0294293	-1.0338	1.73897	0.550804
	Yellow	MD07G1259300	Note=cysteine-rich RLK (RECEPTOR-like protein kinase) 8	-0.243426	-0.473399	0.35839	-0.754556	1.89874	0.71155
	Yellow	MD12G1024700	Note=Protein of unknown function	-0.892967	-1.19893	0.134432	-0.831948	1.52664	0.34462
	Yellow	MD04G1035200	Note=disease resistance protein (TIR-NBS-LRR class)	-0.71531	0.159662	0.237428	-0.163417	1.76063	0.591356
	Yellow	MD13G1237300	Note=xyloglucan endotransglycosylase 6	0.255612	-1.35047	0.454515	-0.228384	2.35249	1.20183
	Yellow	MD01G1195300	Note=GroES-like zinc-binding alcohol dehydrogenase family protein	-0.747487	-1.77432	0.449711	-1.3679	3.2587	2.11614
	Yellow	MD05G1226300	Note=receptor kinase 1	-1.81924	-0.877663	-0.0145614	-1.03371	1.68651	0.550894
	Yellow	MD09G1140600	Note=Protein of unknown function	0.332209	-1.42339	0.555255	-0.999681	3.10259	1.97436
	Yellow	MD09G1141100	Note=UDP-glucosyl transferase 71B6	0.71275	-0.727065	0.947318	-1.11817	5.78721	4.66835
	Yellow	MD14G1193100	Note=Major facilitator superfamily protein	-0.140439	-2.05365	0.723484	-0.181389	3.51322	2.40262
	Yellow	MD04G1237600	Note=F-box family protein	-0.810186	-0.0257537	0.13879	-0.737843	1.70743	0.603651
	Yellow	MD00G1105000	Note=Plant invertase/pectin methylesterase inhibitor superfamily protein	-0.813815	-0.627681	0.736582	-0.579346	1.65002	0.554522
	Yellow	MD11G1097900	Note=GRAS family transcription factor	0.275455	-2.06255	-0.3109	-0.200078	3.2496	2.17413
	Yellow	MD16G1183400	Note=isopentenyltransferase 5	-0.148467	0.35841	-0.994284	0.00815452	2.70661	1.63886
	Yellow	MD14G1081500	Note=dehydration-induced protein (ERD15)	-1.09696	-1.53987	-0.379273	-0.680864	1.65616	0.59566
	Yellow	MD01G1124100	Note=delta(3)	-0.848745	-0.675726	0.65364	-0.411251	1.58253	0.524198
	Yellow	MD11G1098000	Note=GRAS family transcription factor	-0.175906	-0.725452	0.197153	-0.448597	2.14826	1.09046
	Yellow	MD08G1210000	Note=Leucine-rich receptor-like protein kinase family protein	-0.332517	-0.853885	-0.290805	-0.699511	1.83239	0.793162
	Yellow	MD14G1010100	Note=Protein of unknown function	-0.27926	-0.0117177	0.272632	-0.805056	1.72835	0.689156
	Yellow	MD10G1018000	Note=MAP kinase substrate 1	1.25322	-2.06246	0.316772	-1.19898	1.98871	0.950384
	Yellow	MD15G1326700	Note=Haloacid dehalogenase-like hydrolase (HAD) superfamily protein	-0.51888	0.875985	0.115199	-1.50364	0.956019	-0.0601737
	Yellow	MD16G1116100	Note=cytochrome P450	1.26411	-0.259407	-0.411642	0.239683	3.91582	2.91575
	Yellow	MD17G1244800	Note=Mannose-6-phosphate isomerase	-1.88053	0.0331092	0.986998	-0.810689	0.906534	-0.0761063
	Yellow	MD03G1103100	Note=Ankyrin repeat family protein	-0.181753	-1.46091	-0.205041	-0.47239	2.24875	1.2703
	Yellow	MD11G1246600	Note=Protein of unknown function (DUF2921)	-0.646052	-0.882634	-0.0513381	-0.463864	4.12346	3.15502
	Yellow	MD16G1071400	Note=cycling DOF factor 2	0.289143	-0.607043	0.156826	-0.784484	1.81453	0.846404
	Yellow	MD02G1189200	Note=phytosulfokine 6 precursor	0.208243	-1.36128	-0.617346	-0.191678	1.67444	0.709439
	Yellow	MD05G1098300	Note=salt tolerance zinc finger	-0.865062	-1.00487	0.938434	-1.22652	1.97661	1.01627
	Yellow	MD04G1139000	Note=Encodes a protein involved in salt tolerance	0.611374	-0.181978	0.437807	-0.259149	3.05534	2.09931
	Yellow	MD02G1179000	Note=myb domain protein 73	-0.172581	-0.519018	-0.108736	-0.994381	1.58881	0.64122
	Yellow	MD17G1218000	Note=serine-rich protein-related	-0.381575	-1.22872	0.526831	-1.30217	1.93999	1.00241
	Yellow	MD15G1278100	Note=Disease resistance protein (CC-NBS-LRR class) family	-1.14392	-2.80065	-0.0977479	-0.782244	2.50169	1.56616
	Yellow	MD02G1038100	Note=plant natriuretic peptide A	-0.725621	-0.909325	-0.164989	-0.745608	1.5076	0.586533
	Yellow	MD01G1136700	Note=RING-H2 finger C2A	-0.903961	-1.70669	-0.265587	-0.178431	1.71958	0.799883
	Yellow	MD06G1198900	Note=Protein of unknown function	0.119164	0.482267	-0.0571427	1.89133	-0.0801458	-0.990704
	Yellow	MD04G1147900	Note=HXXXD-type acyl-transferase family protein	1.24512	-0.754008	-0.385514	-0.63164	5.15192	4.24739
	Yellow	MD08G1096000	Note=DREB and EAR motif protein 3	0.0582283	-0.356189	-0.057757	-0.814508	1.85238	0.950456
	Yellow	MD04G1177100	Note=Phototropic-responsive NPH3 family protein	-0.807243	2.8	-0.812501	-1.88094	0.483226	-0.391437
	Yellow	MD09G1248700	Note=RING membrane-anchor 1	-0.250598	-0.617132	-0.0459672	-0.652374	1.70049	0.829666
	Yellow	MD03G1222700	Note=NAC (No Apical Meristem) domain transcriptional regulator superfamily protein	-0.333369	-1.3005	0.447289	-1.21978	2.44594	1.59068
	Yellow	MD07G1228500	Note=dehydration-induced protein (ERD15)	0.862863	0.495074	-0.111676	-0.125741	1.91097	1.06175
	Yellow	MD12G1175700	Note=plant natriuretic peptide A	0.707609	-1.59205	-0.0825935	-0.632324	1.8538	1.02405
	Yellow	MD17G1099800	Note=cellulose synthase-like B3	-0.139115	-0.0104174	-0.289343	-0.824742	1.62788	0.798131
	Yellow	MD16G1175300	Note=beta-amylase 3	-0.664474	-1.61947	-0.40264	-0.699306	1.37334	0.546831
	Yellow	MD01G1145000	Note=Protein of unknown function	-0.386531	2.30329	1.20544	-0.583126	0.933711	0.107482
	Yellow	MD03G1268700	Note=EID1-like 3	-0.647727	-0.904951	0.323565	-1.75606	0.8898	0.0728541
	Yellow	MD07G1073500	Note=Disease resistance protein (TIR-NBS-LRR class) family	-1.06991	-1.59671	-0.709058	-0.552459	1.04471	0.234852
	Yellow	MD12G1057800	Note=Late Embryogenesis Abundant 4-5	0.57974	-1.19731	0.0491587	-1.5595	0.61691	-0.175116
	Yellow	MD11G1052100	Note=cytokinin response factor 4	0.163489	-1.11117	-0.108873	-0.691259	2.34567	1.55714
	Yellow	MD10G1301800	Note=ARF-GAP domain 5	-1.68419	-2.39314	0.082247	-0.852919	1.64854	0.86343
	Yellow	MD15G1343900	Note=amino acid permease 3	1.00172	-0.965086	0.0941842	-0.656541	1.66191	0.892913
	Yellow	MD17G1049800	Note=Protein of unknown function	-0.567765	-0.0696852	0.508042	-1.20996	2.84051	2.07412
	Yellow	MD15G1326800	Note=Integrase-type DNA-binding superfamily protein	-0.167643	-1.34284	0.406709	-0.52819	2.05763	1.29658
	Yellow	MD08G1057400	Note=chorismate mutase 2	-0.455266	-1.55912	0.368096	-0.808921	0.772285	0.0201445
	Yellow	MD11G1010000	Note=Amino acid permease family protein	-0.174149	0.00492007	0.0911435	0.321699	1.74657	0.997892
	Yellow	MD15G1355900	Note=Protein of unknown function	-1.52994	-0.604822	0.534389	-1.34378	0.796489	0.0557285
	Yellow	MD16G1079400	Note=homeobox 1	0.078869	-0.269603	-0.236817	-0.779583	1.80505	1.07047
	Yellow	MD13G1259200	Note=Got1/Sft2-like vescicle transport protein family	-4.37851	-0.96793	0.369322	-2.07368	1.01748	0.28489
	Yellow	MD01G1142600	Note=UDP-Glycosyltransferase superfamily protein	-0.958265	-2.14695	0.773479	-0.907334	1.46861	0.744275
	Yellow	MD05G1325400	Note=F-box family protein	-0.350493	-2.87474	0.31958	-0.956895	3.02144	2.31268
	Yellow	MD13G1004500	Note=serine carboxypeptidase-like 35	-1.69906	-0.296642	0.564157	-0.528722	0.392075	-0.297222
	Yellow	MD00G1117000	Note=NAC 007	-0.279204	-0.396704	-0.250229	-1.73423	0.171459	-0.51153
	Yellow	MD02G1046900	Note=heat shock transcription factor C1	-1.20382	-0.0110586	0.127319	-0.718539	2.11359	1.44113
	Yellow	MD14G1185500	Note=Calmodulin binding protein-like	-0.7513	-0.902444	-0.240323	-0.620407	1.72907	1.05663
	Yellow	MD10G1303400	Note=F-box family protein	0.0379097	-0.983435	0.308594	-0.46771	2.12023	1.44873
	Yellow	MD07G1284200	Note=cytokinin response factor 4	-2.28528	-0.573802	0.936194	-1.69168	1.45609	0.826863
	Yellow	MD01G1142300	Note=soybean gene regulated by cold-2	-0.270012	-1.75196	-0.233088	-0.34526	0.880156	0.262662
	Yellow	MD02G1141100	Note=HOPZ-ACTIVATED RESISTANCE 1	-0.849248	-1.44248	-0.446352	-0.785819	1.72964	1.12309
	Yellow	MD16G1191500	Note=Haloacid dehalogenase-like hydrolase (HAD) superfamily protein	0.00745831	-1.09829	0.724119	-0.749773	1.62347	1.01695
	Yellow	MD02G1250400	Note=Protein kinase superfamily protein	-0.334198	-1.34694	-0.144711	-0.443908	1.65391	1.06127
	Yellow	MD06G1138500	Note=WRKY DNA-binding protein 75	-3.28206	0.367319	0.298666	-0.473179	2.08636	1.50763
	Yellow	MD01G1153100	Note=CRINKLY4 related 3	-0.07356	-0.546587	0.0979546	-0.0851654	2.12244	1.5514
	Yellow	MD01G1110100	Note=GroES-like zinc-binding alcohol dehydrogenase family protein	0.324233	0.152385	-0.000328711	-0.887272	2.16351	1.62757
	Yellow	MD10G1081600	Note=Protein of unknown function (DUF677)	-1.59624	-0.32423	-0.301255	-0.59291	0.618045	0.107905
	Yellow	MD10G1194200	Note=nine-cis-epoxycarotenoid dioxygenase 3	-1.01362	-1.96404	0.296113	-1.38179	1.88086	1.37395
	Yellow	MD05G1331700	Note=S-locus lectin protein kinase family protein	-0.9877	-1.29373	0.289359	-1.66128	2.33185	1.82705
	Yellow	MD05G1267600	Note=FAD-binding Berberine family protein	-0.399306	-0.770081	-0.0437269	-0.494115	1.52032	1.01597
	Yellow	MD11G1040000	Note=transcription factor-related	-1.71369	1.2474	0.951637	-2.12738	0.0323489	-0.471576
	Yellow	MD03G1100400	Note=Protein of unknown function (DUF1635)	-0.995321	-1.76414	-0.371761	-1.16784	1.11235	0.614655
	Yellow	MD06G1108600	Note=UDP-D-glucose/UDP-D-galactose 4-epimerase 5	0.166713	-0.362792	-0.222845	-0.875886	1.53016	1.04522
	Yellow	MD15G1068000	Note=exocyst subunit exo70 family protein G1	0.177826	0.0291547	0.192441	-0.350262	1.94811	1.47422
	Yellow	MD13G1072100	Note=RING/FYVE/PHD zinc finger superfamily protein	-0.776284	-2.19656	-0.254214	-0.845647	0.877178	0.40716
	Yellow	MD10G1302000	Note=ARF-GAP domain 5	-1.74181	-2.45616	0.108156	-0.627191	1.50341	1.04274
	Yellow	MD09G1037400	Note=TRICHOME BIREFRINGENCE-LIKE 22	3.07655	-0.866182	-0.730309	-1.03649	0.120869	-0.334748
	Yellow	MD06G1231000	Note=Calcium-binding EF-hand family protein	-0.734643	-2.68261	-0.679713	0.0978223	0.954569	0.499339
	Yellow	MD14G1126000	Note=YELLOW STRIPE like 1	-1.20465	-0.526483	-0.670276	-0.640128	1.74334	1.28943
	Yellow	MD02G1297600	Note=cytokinin oxidase/dehydrogenase 6	0.15832	0.162213	-0.116283	-0.401302	1.77683	1.33493
	Yellow	MD11G1048400	Note=Protein of unknown function (DUF607)	-0.766113	-1.60576	0.381511	-0.768443	0.346649	-0.0905073
	Yellow	MD14G1131300	Note=DCD (Development and Cell Death) domain protein	-0.610394	-2.10613	-0.645644	-0.850003	1.38966	0.953656
	Yellow	MD13G1019100	Note=MAC/Perforin domain-containing protein	0.0107769	-1.43852	-0.280442	-0.607768	2.92919	2.50554
	Yellow	MD05G1083400	Note=RING/U-box superfamily protein	-1.70101	-1.18938	0.212868	-1.14947	0.399014	-0.0220954
	Yellow	MD07G1203700	Note=protein phosphatase 2CA	-0.803002	-1.76075	-0.0305625	-1.42123	0.406116	-0.00338548
	Yellow	MD00G1018700	Note=hemoglobin 1	-0.298431	-1.68025	0.183744	-0.0101434	1.77394	1.36621
	Yellow	MD04G1056200	Note=chloroplast beta-amylase	0.207987	-0.559092	-0.324277	-0.403525	2.79564	2.39672
	Yellow	MD06G1177100	Note=ARM repeat superfamily protein	-0.98963	-3.82721	-0.343216	-1.96503	0.858585	0.466343
	Yellow	MD13G1058400	Note=Protein of unknown function	-1.40538	0.120009	-0.918723	-2.397	-0.597936	-0.968558
	Yellow	MD13G1095300	Note=Kelch repeat-containing F-box family protein	-0.544357	-0.604558	0.831708	-2.23519	2.5654	2.20044
	Yellow	MD03G1210900	Note=Late embryogenesis abundant (LEA) hydroxyproline-rich glycoprotein family	-1.68531	-0.810383	-0.181156	-0.423466	1.00417	0.652536
	Yellow	MD06G1146000	Note=Cytochrome P450 superfamily protein	-0.162688	-0.572726	0.29526	-0.00632162	2.04393	1.69427
	Yellow	MD09G1050700	Note=Protein of unknown function (DUF1666)	-0.293315	-2.09112	-0.460929	-0.223543	1.70536	1.36243
	Yellow	MD01G1142800	Note=UDP-Glycosyltransferase superfamily protein	-3.39784	-1.74084	1.07339	-1.58342	1.92272	1.58064
	Yellow	MD06G1181600	Note=ADP-glucose pyrophosphorylase family protein	-1.69462	-0.468591	0.333271	-0.726962	0.478002	0.146343
	Yellow	MD07G1208000	Note=soybean gene regulated by cold-2	-0.455537	-1.67541	-0.210094	-0.172685	0.221157	-0.110428
	Yellow	MD06G1044100	Note=chloroplast beta-amylase	-1.2506	-2.25688	0.528612	-1.79609	-0.498296	-0.82184
	Yellow	MD04G1011700	Note=Disease resistance protein (TIR-NBS-LRR class) family	-0.972229	-1.987	-0.715817	-0.82367	0.669256	0.348497
	Yellow	MD10G1104100	Note=salt tolerance zinc finger	-1.17155	-1.84097	0.859016	-1.8556	1.60476	1.29145
	Yellow	MD17G1226500	Note=Protein of unknown function	0.622809	-0.179929	0.0629068	-0.598815	2.33197	2.02182
	Yellow	MD09G1162700	Note=23 kDa jasmonate-induced protein	0.960131	2.60636	0.533663	-0.161976	-0.259209	-0.566987
	Yellow	MD02G1002000	Note=F-box family protein	0.125795	0.578958	-1.49068	-3.33145	1.44711	1.14
	Yellow	MD14G1167000	Note=BTB and TAZ domain protein 1	0.051328	-0.721068	0.279287	-0.411851	1.56665	1.26493
	Yellow	MD13G1133000	Note=ARM repeat superfamily protein	0.529023	-0.0959733	-0.485894	0.0377406	1.92356	1.63752
	Yellow	MD11G1293900	Note=histidine-containing phosphotransmitter 2	-0.681751	-2.05809	-0.203823	-1.46172	0.753249	0.470909
	Yellow	MD06G1142700	Note=SNF1-related protein kinase regulatory subunit gamma 1	0.319436	0.286264	0.0550671	-0.754521	1.95299	1.6786
	Yellow	MD15G1345400	Note=Eukaryotic aspartyl protease family protein	-1.0702	-1.1895	-0.585363	0.0820775	1.62135	1.35063
	Yellow	MD02G1165900	Note=Disease resistance protein (CC-NBS-LRR class) family	-0.339674	-1.73073	0.28502	-0.818462	1.21174	0.942492
	Yellow	MD16G1215500	Note=2-oxoglutarate (2OG) and Fe(II)-dependent oxygenase superfamily protein	0.637738	0.763402	-0.140328	1.54961	-0.353468	-0.590502
	Yellow	MD14G1004000	Note=Protein of unknown function	-0.718083	-1.83591	-0.476416	-0.503937	1.14595	0.925358
	Yellow	MD05G1321500	Note=alpha-galactosidase 2	-2.05588	-0.880049	-0.186937	-0.641671	0.233354	0.0195047
	Yellow	MD01G1139200	Note=protein phosphatase 2CA	-0.633663	-0.699136	0.377659	-1.61695	0.0845797	-0.127944
	Yellow	MD06G1043900	Note=chloroplast beta-amylase	-1.09871	-2.04606	-0.0913921	-1.11142	-0.299118	-0.500085
	Yellow	MD17G1167100	Note=lipoxygenase 3	-0.954531	-2.03327	-0.019862	-0.546242	1.49724	1.30226
	Yellow	MD03G1068400	Note=zinc finger (CCCH-type) family protein	-0.210189	-0.411301	0.0963137	-0.602302	1.55303	1.36942
	Yellow	MD17G1020200	Note=Ubiquitin-like superfamily protein	-0.422572	-1.83572	-0.0754073	-1.85902	-0.254951	-0.438446
	Yellow	MD14G1125900	Note=YELLOW STRIPE like 1	-0.396586	-0.106415	-0.27255	-0.261789	1.63714	1.45409
	Yellow	MD07G1198600	Note=O-Glycosyl hydrolases family 17 protein	-0.954243	-3.26372	-0.161829	-1.76077	0.0159057	-0.163358
	Yellow	MD00G1159200	Note=mitogen-activated protein kinase kinase kinase 15	-0.524278	-4.1508	0.363672	-1.49388	0.509645	0.338827
	Yellow	MD02G1010800	Note=Calmodulin-binding protein	2.22601	-2.04746	0.35385	-0.447461	1.91701	1.75007
	Yellow	MD14G1202600	Note=atypical CYS HIS rich thioredoxin 5	-1.04638	1.63994	0.0970778	-1.12766	0.475988	0.312736
	Yellow	MD05G1078700	Note=presequence protease 1	-1.74547	-0.0872324	1.18614	-2.67883	-0.732129	-0.877653
	Yellow	MD12G1168500	Note=ALC-interacting protein 1	-0.274699	-1.14774	-0.319455	-0.209735	1.60229	1.47514
	Yellow	MD07G1156200	Note=homeobox 7	1.04784	-0.77839	0.0738942	-0.883366	2.33753	2.21435
	Yellow	MD04G1138900	Note=Protein of unknown function	-0.912902	-0.535586	-0.253406	-0.886295	2.16316	2.06828
	Yellow	MD13G1224200	Note=AWPM-19-like family protein	-0.0893507	-0.30556	0.280762	-1.73821	-0.546072	-0.636253
	Yellow	MD06G1146700	Note=Cytochrome P450 superfamily protein	-0.207336	-0.351468	0.131176	-0.0221702	1.71893	1.63544
	Yellow	MD15G1031100	Note=Protein of unknown function (DUF1195)	-1.17519	-1.71983	0.242313	-0.978073	0.159545	0.078122
	Yellow	MD16G1080900	Note=Protein kinase superfamily protein	-1.01507	-0.85223	-0.133642	-1.50498	-0.654051	-0.729895
	Yellow	MD17G1183600	Note=Protein kinase superfamily protein	-2.40596	-0.409499	0.0213138	0.0453261	0.196094	0.142945
	Yellow	MD15G1133000	Note=Calcium-binding EF-hand family protein	-1.82612	-1.36525	-0.389322	-0.683492	2.18748	2.13502
	Yellow	MD08G1154900	Note=ribosomal protein L14	-2.01274	-0.624022	1.03635	-1.25562	-0.345984	-0.397132
	Yellow	MD11G1278900	Note=heat shock transcription factor A6B	-0.458226	0.763293	-1.55342	0.634075	-0.308551	-0.35649
	Yellow	MD15G1344900	Note=NAC (No Apical Meristem) domain transcriptional regulator superfamily protein	0.136576	-0.699418	0.457925	-0.959177	1.81359	1.76748
	Yellow	MD12G1203100	Note=non-intrinsic ABC protein 9	-1.66258	-0.534909	0.374442	-0.942172	0.151241	0.105157
	Yellow	MD02G1140000	Note=dehydrin xero 1	0.109365	-0.31162	0.175792	-1.54431	1.50683	1.46565
	Yellow	MD13G1021200	Note=Protein kinase superfamily protein	0.206295	-2.04485	0.563831	0.108231	0.637326	0.628746
	Yellow	MD01G1226600	Note=homeobox 7	-0.0660674	-0.463301	-0.55752	-1.349	2.81105	2.81691
	Yellow	MD08G1008400	Note=DC1 domain-containing protein	-0.94673	-0.323335	-0.965145	-1.81163	1.2346	1.26984
	Yellow	MD15G1151400	Note=RNA recognition motif (RRM)-containing protein	-0.600397	-2.18956	-0.0624245	-1.06398	0.091295	0.127356
	Yellow	MD15G1296400	Note=calcium ATPase 2	-1.0389	-2.05679	-0.294711	-0.213923	1.76254	1.81308
	Yellow	MD00G1214500	Note=Protein of unknown function	0.581895	-0.0541557	0.348547	4.2348	0.430818	0.481935
	Yellow	MD04G1193300	Note=Protein of unknown function	-1.21203	3.09287	1.1814	0.633749	0.669851	0.723449
	Yellow	MD14G1068000	Note=Protein of unknown function	0.467608	-0.374766	0.375277	-0.0148799	1.45591	1.51092
	Yellow	MD09G1162600	Note=23 kDa jasmonate-induced protein	-0.314557	2.2773	0.345131	-0.855212	-0.590477	-0.53397
	Yellow	MD17G1266000	Note=Leucine-rich repeat protein kinase family protein	-0.65668	-1.78401	0.0957283	0.0370156	3.18836	3.2828
	Yellow	MD09G1027300	Note=Protein of unknown function	0.579607	1.65458	0.268957	-0.559734	-0.227585	-0.128764
	Yellow	MD02G1318700	Note=homeobox from Arabidopsis thaliana	-0.277482	-0.561972	-0.138959	-0.21295	1.83503	1.94933
	Yellow	MD10G1290300	Note=MAC/Perforin domain-containing protein	0.452003	-0.865855	-0.466839	-0.108415	2.1057	2.26974
	Yellow	MD11G1007500	Note=myb domain protein 5	-1.61337	-1.28027	0.233069	-3.61812	0.672655	0.846535
	Yellow	MD13G1149100	Note=Protein of unknown function	-0.731385	0.750501	-1.59107	-1.3253	3.22311	3.40816
	Yellow	MD07G1262900	Note=C-repeat-binding factor 4	-1.40043	-3.25714	0.832047	-2.24454	2.62269	2.84923
	Yellow	MD02G1204100	Note=Protein of unknown function	-0.648031	-1.65919	0.40058	-0.276639	0.79208	1.03146
	Yellow	MD15G1061700	Note=ferrochelatase 1	-0.621383	-2.59781	0.5309	0.582255	0.858691	1.11161
	Yellow	MD03G1148500	Note=NAC domain containing protein 90	-1.50109	-2.77552	-0.241095	-0.345802	0.646007	0.900568
	Yellow	MD03G1285300	Note=TSPO(outer membrane tryptophan-rich sensory protein)-related	-0.367792	-1.05463	-0.481893	-1.79861	-0.268711	-0.00822582
	Yellow	MD10G1079800	Note=polyol/monosaccharide transporter 1	-0.0289578	0.0527255	-0.0920622	-0.587427	1.27331	1.55454
	Yellow	MD01G1154600	Note=Protein phosphatase 2C family protein	-0.789735	-2.33807	0.277355	-0.236946	1.19074	1.49257
	Yellow	MD14G1015900	Note=heat shock transcription factor A3	-0.605537	-1.0854	-1.19798	-0.443968	1.36279	1.70042
	Yellow	MD05G1182300	Note=phytochrome interacting factor 3-like 5	1.18377	0.438415	-0.272462	-0.473497	1.2112	1.56482
	Yellow	MD06G1164900	Note=nitrate transmembrane transporters	-0.821016	-1.78148	0.229006	-0.0827249	2.00403	2.36118
	Yellow	MD06G1197800	Note=zinc finger (C3HC4-type RING finger) family protein	-1.79803	-1.63853	0.312128	-1.5295	0.113496	0.529149
	Yellow	MD01G1025400	Note=Probable glucan 1	-2.04186	-2.78483	0.776202	-0.648919	1.65277	2.0706
	Yellow	MD17G1119100	Note=ARM repeat superfamily protein	0.416643	0.840943	-1.04339	-1.74793	0.453505	0.934014
	Yellow	MD17G1049300	Note=K293 DNA-binding family protein	-0.542226	-0.454835	-0.387429	-0.802704	-1.55235	-1.06949
	Yellow	MD04G1035000	Note=disease resistance protein (TIR-NBS-LRR class)	-3.9506	-1.51099	0.0797806	0.188703	-0.192735	0.307674
	Yellow	MD00G1134400	Note=UDP-glucosyl transferase 78D2	-1.71513	-2.29148	0.58404	-2.61641	-0.366802	0.180952
	Yellow	MD13G1007200	Note=S-adenosyl-L-methionine-dependent methyltransferases superfamily protein	-2.06138	-4.51284	-1.15325	-0.329717	1.56304	2.1285
	Yellow	MD01G1158600	Note=Integrase-type DNA-binding superfamily protein	-0.297823	-0.980316	0.265324	-1.03771	1.3508	1.95628
	Yellow	MD04G1190900	Note=galactinol synthase 2	0.407741	-0.986805	-0.00932581	-1.74161	2.00941	2.63822
	Yellow	MD16G1173100	Note=Protein kinase superfamily protein	0.00852695	-0.378889	0.00476567	0.789499	-2.61544	-1.9684
	Yellow	MD15G1278000	Note=Disease resistance protein (CC-NBS-LRR class) family	-1.11954	-4.00811	-0.113666	-1.52916	1.90139	2.55503
	Yellow	MD01G1024200	Note=Heavy metal transport/detoxification superfamily protein	-0.30298	-0.180263	-0.885161	0.674161	-1.55764	-0.898821
	Yellow	MD00G1115400	Note=Late embryogenesis abundant protein (LEA) family protein	1.68358	2.45669	0.938026	-0.259688	2.20631	2.86972
	Yellow	MD15G1253900	Note=cold-regulated 47	0.764103	0.302581	-1.3328	-1.83018	1.73751	2.42183
	Yellow	MD15G1277700	Note=Disease resistance protein (CC-NBS-LRR class) family	-1.61664	-1.85868	0.195821	-1.51165	2.2278	2.92323
	Yellow	MD07G1268800	Note=CAP160 protein	0.434906	-1.50136	0.642659	-1.33637	-0.760509	-0.063491
	Yellow	MD10G1296300	Note=CBS domain-containing protein	-0.968867	-1.41307	-0.397335	-0.817337	1.25781	2.02477
	Yellow	MD06G1096500	Note=Disease resistance-responsive (dirigent-like protein) family protein	-1.31561	0.862948	0.472058	-1.41663	1.12387	1.91422
	Yellow	MD09G1162800	Note=Protein of unknown function	1.64825	2.24579	0.597876	-0.325133	-0.982188	-0.172685
	Yellow	MD07G1291000	Note=highly ABA-induced PP2C gene 2	-0.122853	-2.17883	-0.401256	-1.88312	0.0286068	0.842
	Yellow	MD15G1265300	Note=Protein of unknown function	-0.247347	-1.42317	1.3324	-2.18335	1.21956	2.04167
	Yellow	MD11G1158500	Note=Stress responsive A/B Barrel Domain	-0.0474805	0.220563	0.144444	0.268289	-1.68664	-0.843564
	Yellow	MD10G1006900	Note=disease resistance protein (TIR-NBS-LRR class)	-0.780601	-3.34164	-1.6517	-0.66821	1.19513	2.05994
	Yellow	MD05G1360100	Note=F-box/RNI-like superfamily protein	-1.52204	-0.413115	-0.16828	-0.672057	-0.751592	0.128163
	Yellow	MD16G1060400	Note=ABI five binding protein	-0.247337	0.0291569	0.829423	-2.26067	-0.26925	0.618023
	Yellow	MD11G1012400	Note=Disease resistance-responsive (dirigent-like protein) family protein	-0.321572	-0.363023	-0.0123685	-0.968146	-1.55659	-0.64411
	Yellow	MD09G1049600	Note=Protein of unknown function	0.172151	-0.715843	0.0877551	-1.55059	-0.271819	0.671911
	Yellow	MD11G1150000	Note=Histone superfamily protein	-0.549009	-1.6251	0.409863	-1.43416	-0.334716	0.637179
	Yellow	MD12G1172700	Note=Protein of unknown function	-3.02888	-0.97963	0.793863	-0.958825	-1.22215	-0.183994
	Yellow	MD11G1012600	Note=Protein of unknown function	-0.0476196	-0.50047	-0.124922	-0.785567	-1.69909	-0.653429
	Yellow	MD14G1183300	Note=ARM repeat superfamily protein	-1.93301	-1.30581	-0.422829	-1.86283	0.978528	2.04406
	Yellow	MD13G1095600	Note=Plant protein of unknown function (DUF828)	0.353654	0.062688	-0.0993936	-0.949405	-2.09411	-1.01716
	Yellow	MD00G1036300	Note=homeobox 7	3.39567	0.597051	-1.55897	-1.29548	0.954953	2.07317
	Yellow	MD11G1093100	Note=highly ABA-induced PP2C gene 3	0.719412	0.0291536	-0.495669	-2.1013	0.817793	1.9521
	Yellow	MD17G1078100	Note=Ankyrin repeat family protein	-1.32476	-1.73693	-1.55534	0.114652	-0.201892	0.940214
	Yellow	MD05G1314900	Note=CBS domain-containing protein	-0.287718	-1.2706	-0.0736541	-0.379724	1.13823	2.31796
	Yellow	MD11G1297800	Note=NAD(P)-binding Rossmann-fold superfamily protein	-0.425671	-0.229531	-0.000190957	-0.73455	-1.87852	-0.681185
	Yellow	MD14G1084200	Note=Tetratricopeptide repeat (TPR)-like superfamily protein	0.174353	1.97729	-0.364077	0.802705	-0.329267	0.891141
	Yellow	MD01G1184900	Note=Leucine-rich repeat protein kinase family protein	0.0292721	0.530496	0.0927862	0.932025	-1.72738	-0.506384
	Yellow	MD10G1299300	Note=Polyphenol oxidase	-0.455237	0.023218	0.123442	-1.7201	-0.145606	1.0936
	Yellow	MD03G1011800	Note=Late embryogenesis abundant protein (LEA) family protein	2.23053	0.0307682	0.229396	-1.57016	-0.359964	0.907168
	Yellow	MD10G1005000	Note=Protein of unknown function (DUF1442)	1.57941	-0.410964	-1.55878	-2.17802	-0.232058	1.08763
	Yellow	MD09G1015800	Note=Protein of unknown function	-0.600536	-0.499418	-0.120732	-1.47661	-1.92395	-0.601502
	Yellow	MD05G1247600	Note=Pectin lyase-like superfamily protein	0.377325	-0.243967	-0.899858	-1.71159	-2.16661	-0.806074
	Yellow	MD08G1075400	Note=Homeobox-leucine zipper protein family	-0.391708	-2.81077	0.503115	-0.210857	0.64613	2.02304
	Yellow	MD13G1096700	Note=nitrate transporter2.5	-1.05514	-1.0438	-0.222803	0.267884	1.34984	2.7586
	Yellow	MD17G1094000	Note=Arabidopsis thaliana protein of unknown function (DUF794)	-0.68666	-0.858186	-0.682352	-4.59433	-2.53537	-1.03354
	Yellow	MD13G1043600	Note=Protein of unknown function	-0.352088	-0.345393	0.438629	0.713752	-2.38056	-0.859429
	Yellow	MD11G1097200	Note=Protein of unknown function	-0.247349	0.0291569	2.45163	-3.61283	-0.862366	0.669175
	Yellow	MD03G1010900	Note=Protein of unknown function	1.17019	-0.878941	-0.855303	-0.148238	-1.7884	-0.16509
	Yellow	MD05G1170300	Note=nuclear transport factor 2 (NTF2) family protein / RNA recognition motif (RRM)-containing protein	0.982593	-1.73621	0.240763	-2.08794	-2.08749	-0.378737
	Yellow	MD12G1178300	Note=Protein of unknown function	0.227319	1.3387	-0.55163	-1.70957	-1.22007	0.492207
	Yellow	MD16G1200000	Note=Chlorophyll A-B binding family protein	-0.29372	-1.11215	0.223396	-1.82113	-2.36131	-0.50712
	Yellow	MD03G1198700	Note=GDSL-like Lipase/Acylhydrolase superfamily protein	0.200003	-3.9996	-1.70574	0.109972	-1.35474	0.591059
	Yellow	MD03G1243900	Note=Leucine-rich receptor-like protein kinase family protein	-1.18559	-0.927632	1.47461	-0.914944	0.339882	2.29551
	Yellow	MD15G1182600	Note=Dynein light chain type 1 family protein	-0.251801	0.230664	-1.051	-0.812339	1.6603	3.67183
	Yellow	MD13G1149800	Note=Plant invertase/pectin methylesterase inhibitor superfamily protein	-0.846304	0.0397482	-0.505968	0.935399	-1.70206	0.472043
	Yellow	MD02G1123900	Note=protein kinase family protein	0.714454	1.61122	-0.296161	-1.67278	-3.47894	-1.11229
	Yellow	MD08G1012300	Note=Protein of unknown function (DUF668)	-0.467097	1.01595	-0.769846	-1.13027	-0.728595	1.646
	Yellow	MD02G1105700	Note=Protein of unknown function	-3.22241	-0.4473	0.367849	-2.709	0.0128618	2.40392
	Yellow	MD08G1075500	Note=Homeobox-leucine zipper protein family	-0.388538	-2.81275	0.106176	0.557316	0.458066	2.91401
	Yellow	MD07G1053200	Note=Plant invertase/pectin methylesterase inhibitor superfamily	-0.11366	2.04162	0.575259	-0.75376	-2.95892	-0.4158
	Yellow	MD08G1184900	Note=RNA-binding (RRM/RBD/RNP motifs) family protein	-0.39201	-0.48915	1.39063	0.191784	-3.83463	-1.22687
	Yellow	MD10G1316100	Note=glucose-6-phosphate/phosphate translocator 2	-0.194549	-0.282771	0.490594	1.3628	-2.39731	0.215063
	Yellow	MD15G1266400	Note=RmlC-like cupins superfamily protein	1.59787	-1.5535	-0.15983	-1.53454	0.959546	3.8152
	Yellow	MD16G1097700	Note=Pectin lyase-like superfamily protein	-0.832345	3.39628	1.42233	-0.417917	-2.69057	0.253187
	Yellow	MD16G1229000	Note=AWPM-19-like family protein	0.220093	3.68485	-0.124018	-2.32754	0.848676	4.1418
	Yellow	MD09G1044000	Note=P-loop containing nucleoside triphosphate hydrolases superfamily protein	-1.8062	2.09656	-0.65927	-0.519147	-2.85199	0.81167
	Yellow	MD00G1190200	Note=Sucrase/ferredoxin-like family protein	0.290314	0.385103	-0.0303476	-0.481628	-0.553173	3.35774
	Yellow	MD00G1203600	Note=NB-ARC domain-containing disease resistance protein	-0.247343	-1.71957	-0.118359	-1.02473	-0.233948	4.29958
	Yellow	MD00G1018800	Note=hemoglobin 1	-0.221718	-0.532159	0.4764	-0.149362	0.348206	5.01174
	Yellow	MD05G1225900	Note=Auxin efflux carrier family protein	-2.68532	3.55512	0.597762	0.659652	-1.81831	3.20479
	Yellow	MD01G1065600	Note=cysteine synthase C1	-0.273712	-0.875005	-0.527314	-0.325896	-1.34846	3.69094
	Yellow	MD08G1036500	Note=lysophosphatidyl acyltransferase 4	1.45628	-1.18637	-1.84768	-0.62712	-0.752229	4.49846
	Yellow	MD15G1182500	Note=Disease resistance protein (TIR-NBS-LRR class) family	-0.247319	-1.64106	0.29873	-0.304306	-0.261163	5.7902
	Yellow	MD08G1039100	Note=Transducin/WD40 repeat-like superfamily protein	-0.629802	0.923998	0.0386436	-1.87925	-2.17169	4.2863
