# Supplementary material for: Differential gene regulatory pathways and co-expression networks associated with fire blight infection in apple (Malus × domestica)
Source: Hortic Res. 2019 Apr 6;6:35. doi: 10.1038/s41438-019-0120-z (PMC6441656; doi:10.1038/s41438-019-0120-z)
Supplement: Supplementary file 10 — Supporting file S7 [file 41438_2019_120_MOESM10_ESM.xlsx]

## Sheet: Sheet1
Supplementary file S7: Primers used to perform quantitative real time PCR to validate few differentially expressed genes for ‘Empire’ and ‘Gala’ apple cultivars after fire blight infection.
Gene ID	Gene annotation	LG	Forward primer 5’-3’	Reverse primer 5’-3’
MDP000047042	EF1α *	16	TGGGTTCAATGTGAAGAACGTT	GGTAAAGTTGGCAGCCTCCTT
MD02G1252900	Protein kinase superfamily protein	2	GACAAGTTGGGCAAAGGAGC	ACCCATCGTTCGCACTTCAT
MD13G1150700	WRKY DNA-binding protein 48	13	GGTGTGAAGAAGAGGGTGGA	CGGTGTAATGGGACTTGGAT
MD03G1186000	receptor kinase 1	3	CGCACGAGGACTTCTCTACC	GGGGTTCAACTCATCGTCAA
MD02G1165900	Disease resistance protein (CC-NBS-LRR class) family	2	TGGAGGAGGGCATACATCTC	TCAGCTTGTTGGCGTACTTG
* Primers sequences obtained from Kumar and Singh (2015).
