# Supplementary material for: Differential gene regulatory pathways and co-expression networks associated with fire blight infection in apple (Malus × domestica)
Source: Hortic Res. 2019 Apr 6;6:35. doi: 10.1038/s41438-019-0120-z (PMC6441656; doi:10.1038/s41438-019-0120-z)
Supplement: Supplementary file 11 — Supporting file S8 [file 41438_2019_120_MOESM11_ESM.xlsx]

## Sheet: DEGs- Empire-Gala FB Qtls
Supporting file S8. List of DEGs in the four major QTL regions that confer resistance against fire blight infection. The DEGs are listed as they show differential expression in Empire, Gala, or Both cultivars. Genes from previosuly known disease-related gene family classes and transcription factors are highlighted in different colors. The nomralized read counts for each DEGs in the QTL regions ar…
				EMPIRE						GALA
Cultivar	DEGs in QTL Regions	DEGs in QTL Regions	Annotation	Control 24	Infected 24	Control 48	Infected 48	Control 72	Infected 72	Control 24	Infected 24	Control 48	Infected 48	Control 72	Infected 72
Empire	MD03G1010300	MD03G1010300	Note=Family of unknown function (DUF716)	44.037	21.2719	14.6669	11.972	13.6742	3.90653	53.3323	71.2127	36.4762	39.1511	12.1514	28.8528
Empire	MD03G1010900	MD03G1010900	Note=Protein of unknown function	2.25253	4.73301	15.4985	8.46794	6.62692	1.96801	16.0604	8.6213	21.6041	20.5755	6.33525	5.30981
Empire	MD03G1011100	MD03G1011100	Note=chromomethylase 3	162.735	158.304	170.287	188.553	167.332	27.2058	46.3399	81.5982	87.5408	134.298	117.656	83.2255
Empire	MD03G1012800	MD03G1012800	Note=peroxidase 2	31.4158	13.9071	59.3629	57.5464	124.019	30.3938	20.634	30.025	29.6916	32.0156	84.8114	62.1335
Empire	MD03G1012900	MD03G1012900	Note=peroxidase 2	23.231	12.6512	54.1614	51.5279	113.179	28.2475	20.0623	27.6287	26.4447	28.6538	77.4203	55.0353
Empire	MD03G1013300	MD03G1013300	Note=peroxidase 2	28.7849	13.1508	55.8852	53.607	116.388	29.1155	20.634	27.6287	26.3852	29.648	80.0629	56.0718
Empire	MD03G1014200	MD03G1014200	Note=peroxidase 2	2.40739	0	4.74783	1.66435	0	6.39654	3.62956	1.80353	2.30122	0.385212	1.0618	8.1726
Empire	MD03G1015100	MD03G1015100	Note=fatty acid desaturase 2	2.25253	2.34942	3.88596	8.15541	18.687	3.25904	8.97422	9.17416	2.36076	3.97076	4.20573	6.79235
Empire	MD03G1016900	MD03G1016900	Note=Nse4	8.94149	9.72502	16.9198	19.6196	21.6655	0.588505	5.84306	9.19559	17.5901	18.2656	39.5272	16.3169
Empire	MD03G1019500	MD03G1019500	Note=receptor-like protein kinase 1	44.4153	27.9755	40.6589	56.6564	40.0448	131.5	120.174	59.1354	121.649	84.4671	157.467	222.032
Empire	MD03G1022700	MD03G1022700	Note=Cyclin family protein	92.0299	149.184	177.681	231.065	290.227	29.5945	69.891	137.622	169.95	207.688	343.966	186.371
Empire	MD03G1022800	MD03G1022800	Note=Cyclin family protein	9.85305	16.871	25.0395	35.1039	37.4426	5.76183	14.0726	31.2288	40.5567	45.7668	68.549	35.8913
Empire	MD03G1028700	MD03G1028700	Note=emp24/gp25L/p24 family/GOLD family protein	18.7083	22.2149	19.5205	13.8911	22.9877	2.98479	11.1877	10.8145	8.8546	10.3425	16.3513	9.11594
Empire	MD03G1029800	MD03G1029800	Note=oligopeptide transporter 5	0.601847	1.59316	2.61583	2.19982	1.63302	10.3771	10.4167	15.9335	18.9456	9.05145	7.40889	9.54364
Empire	MD03G1029900	MD03G1029900	Note=oligopeptide transporter 5	287.296	319.29	145.973	123.774	104.157	331.241	37.9843	73.7196	42.5007	86.0279	59.7191	111.243
Empire	MD03G1031200	MD03G1031200	Note=Pentatricopeptide repeat (PPR) superfamily protein	2.85438	3.25227	2.60072	2.63513	1.88694	0	1.81478	4.78771	4.78107	5.42631	1.58085	2.2047
Empire	MD03G1039100	MD03G1039100	Note=Copper transport protein family	3.30137	4.71593	4.7176	2.49087	0.215983	3.03852	6.88678	2.74608	2.30122	2.79539	2.11175	3.12021
Empire	MD03G1040100	MD03G1040100	Note=seed imbibition 1	98.5799	103.988	88.0163	130.492	150.254	34.2239	65.6311	69.1926	107.663	92.6626	173.517	152.505
Empire	MD03G1042400	MD03G1042400	Note=NB-ARC domain-containing disease resistance protein	7.13595	6.53631	4.7176	2.19982	1.23899	6.31033	0	0.506283	0	0	0	0
Empire	MD03G1047900	MD03G1047900	Note=AP2/B3-like transcriptional factor family protein	8.42586	18.7256	40.4927	49.1669	54.7505	3.02705	7.75753	23.803	31.9403	41.9346	72.8317	38.2911
Empire	MD03G1048900	MD03G1048900	Note=Phototropic-responsive NPH3 family protein	163.407	144.319	215.981	317.254	204.46	594.72	137.451	122.956	290.335	194.786	260.819	289.14
Empire	MD03G1053200	MD03G1053200	Note=PAP/OAS1 substrate-binding domain superfamily	31.553	33.1568	48.1437	37.1421	16.679	53.3234	117.374	96.2486	148.602	123.833	44.9132	66.7559
Empire	MD03G1053500	MD03G1053500	Note=with no lysine (K) kinase 4	108.329	122.831	66.7569	55.6194	42.133	123.554	110.115	106.504	103.702	74.1187	38.0826	97.4949
Empire	MD03G1053800	MD03G1053800	Note=Plant protein of unknown function (DUF641)	10.747	16.4885	31.4657	31.6265	39.083	7.00534	7.83082	22.5841	26.6233	65.8825	115.455	80.2815
Empire	MD03G1058700	MD03G1058700	Note=transcription regulators	35.0268	29.5356	33.7035	32.0683	21.9763	1.45652	7.45848	19.3027	17.5306	13.1088	6.36486	2.58235
Empire	MD03G1060400	MD03G1060400	Note=O-Glycosyl hydrolases family 17 protein	16.0088	15.1642	8.1953	13.3969	39.7046	6.74255	9.94464	19.2921	8.08753	9.67102	29.0277	24.5492
Empire	MD03G1061600	MD03G1061600	Note=Protein of unknown function (DUF640)	30.9688	14.9847	48.4611	54.0372	34.0352	170.883	32.839	25.0909	151.103	93.0457	74.3829	166.64
Empire	MD03G1064100	MD03G1064100	Note=Acyl-CoA N-acyltransferases (NAT) superfamily protein	14.4268	20.0414	14.9844	26.2739	17.8347	60.5667	16.2597	14.5868	26.0279	29.3956	12.7238	33.7741
Empire	MD03G1066000	MD03G1066000	Note=glutamine-dependent asparagine synthase 1	33.2037	80.6896	45.543	61.1029	44.6153	426.74	371.904	579.721	209.943	196.358	199.477	475.454
Empire	MD03G1067900	MD03G1067900	Note=fatty acid desaturase 8	11.9507	9.57844	13.0036	19.1367	21.1956	2.39103	51.1598	82.6429	31.2853	35.77	73.8757	40.7572
Empire	MD03G1068100	MD03G1068100	Note=beta glucosidase 13	3007.84	3354.55	9472.72	9754.95	7945.3	2514.88	944.134	2805.82	7336.76	13544.3	19110.6	12768
Empire	MD03G1068200	MD03G1068200	Note=beta glucosidase 13	2807.29	3128.63	8721.99	9003.7	7341.66	2359.3	888.589	2630.17	6766.99	12469.7	17442.5	11677.9
Empire	MD03G1068400	MD03G1068400	Note=zinc finger (CCCH-type) family protein	85.253	73.391	153.125	163.981	38.6889	113.453	80.2285	62.8489	200.335	136.436	39.5509	102.34
Empire	MD03G1070300	MD03G1070300	Note=Protein of unknown function (DUF679)	12.1056	3.84606	16.4057	14.1285	15.0007	9.89509	7.83082	5.78177	8.91414	6.27592	13.1896	8.46021
Empire	MD07G1184000	MD07G1184000	Note=cyclic nucleotide gated channel 1	1.80554	2.65605	1.75396	2.32874	3.28501	0	47.0905	67.254	54.1854	79.2656	117.143	121.105
Empire	MD07G1184200	MD07G1184200	Note=wall associated kinase-like 5	31.3295	21.9559	12.0813	7.08026	15.1175	1.83727	1.1434	0.97756	0	0	0.524977	0
Empire	MD07G1184400	MD07G1184400	Note=Histone superfamily protein	3312.65	4408.61	5831.01	8192.83	7664.6	1295.57	3345.24	8515.3	8554.35	11498.1	12726.7	8563.66
Empire	MD07G1186100	MD07G1186100	Note=S-adenosyl-L-methionine-dependent methyltransferases superfamily protein	1.65068	0.370185	1.30036	2.02235	0	0.868011	307.654	361.87	205.572	235.035	257.138	274.506
Empire	MD07G1186200	MD07G1186200	Note=Protein kinase superfamily protein	16.6793	7.61509	16.0428	17.0105	10.268	34.0741	16.2597	12.5246	16.2346	22.2611	20.0379	29.4804
Empire	MD07G1186300	MD07G1186300	Note=Chalcone-flavanone isomerase family protein	26.9793	17.885	92.5523	86.6026	122.212	29.3638	24.8352	35.9865	70.8368	73.8957	112.383	79.5342
Empire	MD07G1189500	MD07G1189500	Note=dehydroascorbate reductase 2	124.218	191.998	463.881	378.007	671.324	188.495	92.1404	195.96	198.742	355.48	390.65	269.825
Empire	MD07G1194300	MD07G1194300	Note=delta(3)	27.048	18.1257	35.4121	37.5888	18.6112	53.6648	32.9915	29.151	101.229	99.1642	32.738	51.2997
Empire	MD07G1194500	MD07G1194500	Note=Histone superfamily protein	1247.42	1971.64	2599.31	3888.94	4025.97	160.244	1032.27	3350.54	2864.79	3550.71	6716.61	4169.19
Empire	MD07G1198800	MD07G1198800	Note=Protein of unknown function (DUF506)	7.96129	6.21256	6.8496	12.353	3.16387	20.8473	1.1434	0.942554	0.826615	1.33678	0.524977	2.58791
Empire	MD07G1198900	MD07G1198900	Note=Protein of unknown function (DUF506)	114.348	116.926	71.2025	83.6732	35.7833	279.422	171.472	114.126	80.6232	68.5507	76.625	194.796
Empire	MD07G1199100	MD07G1199100	Note=PSF2	9.69819	10.1917	22.0456	23.4204	25.8787	2.49753	8.80124	20.9955	23.6146	25.3422	38.5069	23.8373
Empire	MD07G1199400	MD07G1199400	Note=Protein kinase superfamily protein	40.1337	49.8579	41.7174	47.6077	29.3271	97.1377	64.8659	53.0095	70.2414	64.3191	39.6812	97.6643
Empire	MD07G1200000	MD07G1200000	Note=Protein of unknown function	2.63088	2.81733	3.44747	8.39888	3.30398	12.239	0.671381	0	3.24692	5.9667	1.04995	3.62048
Empire	MD07G1200700	MD07G1200700	Note=FIZZY-related 3	23.5917	19.3281	61.6462	73.2444	58.9448	12.8389	16.8314	31.0587	61.0365	56.5237	103.458	57.1549
Empire	MD07G1203200	MD07G1203200	Note=Protein of unknown function (DUF604)	11.2627	6.42389	16.8442	17.5767	25.886	7.65808	12.3311	9.83204	23.0192	15.3471	25.8423	19.1781
Empire	MD07G1206700	MD07G1206700	Note=subtilase family protein	1050.65	866.579	615.72	136.378	192.921	386.118	1648.45	1059.49	716.011	625.435	277.691	326.586
Empire	MD07G1207700	MD07G1207700	Note=ROP guanine nucleotide exchange factor 5	45.4817	42.4847	68.5109	91.7059	90.8783	24.6021	24.4893	37.5881	47.2222	74.3855	76.5065	55.0591
Empire	MD07G1212800	MD07G1212800	Note=GATA type zinc finger transcription factor family protein	179.792	250.76	191.607	232.884	340.987	99.7856	207.216	268.405	203.589	264.025	407.939	262.929
Empire	MD07G1213000	MD07G1213000	Note=Glycosyl hydrolase superfamily protein	1.20369	1.24006	0.438491	2.32568	4.38389	0.308998	3.15754	1.65193	0	2.02497	2.11175	2.56725
Empire	MD07G1213300	MD07G1213300	Note=Laccase/Diphenol oxidase family protein	7.5143	1.99632	39.8122	51.8418	27.9247	15.3814	0.5717	2.75101	27.2713	25.4646	50.6405	43.3027
Empire	MD07G1216300	MD07G1216300	Note=Pleckstrin homology (PH) domain superfamily protein	382.883	353.098	483.765	465.399	263.092	868.114	635.252	550.656	938.599	571.703	396.202	560.165
Empire	MD07G1217700	MD07G1217700	Note=Leucine-rich repeat protein kinase family protein	7.2908	7.43554	5.14098	7.74676	3.698	11.3569	12.4308	11.5956	12.69	9.93314	14.2987	14.0783
Empire	MD07G1218000	MD07G1218000	Note=Leucine-rich repeat protein kinase family protein	0.825342	0.805121	0	1.54463	0.431965	9.47732	1.24308	0.471277	0.826615	0.770424	1.05587	1.36651
Empire	MD07G1218700	MD07G1218700	Note=Leucine-rich repeat protein kinase family protein	54.3194	40.0364	43.7437	36.5655	10.306	32.2703	37.8641	20.9798	32.1119	35.0928	31.1157	32.575
Empire	MD07G1219700	MD07G1219700	Note=Leucine-rich repeat protein kinase family protein	49.0577	37.5733	38.6329	31.4477	9.91193	29.6178	30.8044	19.1879	28.865	33.9372	28.9921	27.7713
Empire	MD07G1221400	MD07G1221400	Note=ABC2 homolog 9	16.8166	12.2675	18.946	20.3699	16.66	5.48232	12.0321	8.77783	19.8913	19.1003	14.2514	19.689
Empire	MD07G1222400	MD07G1222400	Note=Double Clp-N motif-containing P-loop nucleoside triphosphate hydrolases superfamily protein	45.2917	38.1293	30.1956	25.5341	60.4187	19.5599	56.7097	51.6401	23.0787	23.2169	46.4644	34.8139
Empire	MD07G1222600	MD07G1222600	Note=2-oxoglutarate (2OG) and Fe(II)-dependent oxygenase superfamily protein	4.05807	16.871	82.2401	90.0503	40.4504	76.3403	8.5022	9.91855	145.383	129.56	53.3424	60.897
Empire	MD07G1223400	MD07G1223400	Note=E3 ubiquitin ligase	29.9023	25.4806	38.4816	46.4821	49.2941	11.7891	26.8494	33.7351	48.3465	62.081	61.7183	46.5827
Empire	MD07G1227100	MD07G1227100	Note=PYR1-like 4	55.1623	69.738	5.51901	11.128	3.97089	16.6209	76.2736	70.7559	4.72152	11.3398	10.5943	19.4994
Empire	MD07G1228100	MD07G1228100	Note=inflorescence meristem receptor-like kinase 2	29.9199	40.2355	48.3553	76.9704	81.5807	10.907	15.3157	48.2655	36.0664	69.1676	100.237	65.4587
Empire	MD07G1228500	MD07G1228500	Note=dehydration-induced protein (ERD15)	1179.48	2146.5	3383.87	3130.38	779.343	2931.89	1355.97	2025.37	5644.05	5364.26	888.565	1849.75
Empire	MD07G1233000	MD07G1233000	Note=E2F target gene 1	51.9296	59.8054	59.3631	64.8997	121.997	15.6291	36.3953	80.6295	38.6058	54.6296	189.88	124.884
Empire	MD07G1233400	MD07G1233400	Note=Chalcone-flavanone isomerase family protein	482.548	272.755	1123.88	1169.6	2749.92	401.65	471.327	536.143	934.612	834.42	2840.63	1639.67
Empire	MD07G1234700	MD07G1234700	Note=WRKY DNA-binding protein 70	677.679	475.683	77.4169	85.3115	30.2699	177.435	535.756	196.369	121.716	125.175	219.286	471.364
Empire	MD07G1236600	MD07G1236600	Note=Kinase interacting (KIP1-like) family protein	161.462	140.157	128.796	144.328	194.468	49.5656	190.212	208.924	131.397	156.456	328.695	207.617
Empire	MD07G1238800	MD07G1238800	Note=cytochrome P450	7.13595	13.069	1.30036	1.12984	1.57611	8.39631	7.15944	5.5836	2.4203	4.13523	1.05587	3.51852
Empire	MD07G1239700	MD07G1239700	Note=Bifunctional inhibitor/lipid-transfer protein/seed storage 2S albumin superfamily protein	1.42719	0	0.861868	0.949302	0	0.926995	5.072	4.54961	5.54814	8.36632	4.7544	8.14082
Empire	MD07G1241600	MD07G1241600	Note=P-loop containing nucleoside triphosphate hydrolases superfamily protein	1.42719	0.869872	4.77806	4.48923	6.31609	0.279507	2.58584	2.9026	8.02799	8.46218	10.0279	5.33842
Empire	MD07G1248600	MD07G1248600	Note=Integrase-type DNA-binding superfamily protein	1728.04	1123.76	88.0014	49.0431	83.1219	449.983	1722.74	556.931	94.6756	69.3077	335.636	435.764
Empire	MD07G1248700	MD07G1248700	Note=Integrase-type DNA-binding superfamily protein	1781.15	1107.36	399.695	255.16	311.52	940.978	1649.15	1467.64	472.629	369.433	458.996	751.655
Empire	MD07G1248800	MD07G1248800	Note=phosphofructokinase 4	53.3568	53.0065	4.68737	5.24975	7.52879	23.6682	65.8774	76.7102	8.02799	7.02954	6.86023	17.3717
Empire	MD07G1249000	MD07G1249000	Note=phosphofructokinase 4	4.50506	6.26142	0	1.1897	0.197014	2.5398	4.87264	3.84516	0	0.648596	0.530898	0.5474
Empire	MD07G1250500	MD07G1250500	Note=Major facilitator superfamily protein	54.0273	48.6802	19.2636	22.7998	9.33985	46.3167	65.165	39.4514	17.471	21.1542	15.85	24.7493
Empire	MD07G1252400	MD07G1252400	Note=RNI-like superfamily protein	4.81478	11.2216	21.2291	25.3378	26.0947	1.80778	4.5003	12.551	15.2294	16.9182	24.2377	21.105
Empire	MD07G1252800	MD07G1252800	Note=structural maintenance of chromosomes 2	30.8139	31.1372	72.4724	81.6103	72.3766	14.0749	27.4475	38.9356	78.0382	80.9191	105.039	66.3075
Empire	MD07G1255800	MD07G1255800	Note=Plant invertase/pectin methylesterase inhibitor superfamily protein	659.027	907.77	689.209	1308.01	1341.42	460.798	1498.13	1177.21	2090.79	1548.72	2377.45	1099.99
Empire	MD07G1257900	MD07G1257900	Note=Microtubule associated protein (MAP65/ASE1) family protein	60.5279	74.8096	111.71	148.126	152.354	21.0445	26.5034	69.9079	118.416	148.124	171.912	98.5642
Empire	MD07G1258400	MD07G1258400	Note=Protein of unknown function (DUF668)	8.4945	13.8142	34.8376	47.5985	25.905	90.5678	12.8031	8.34819	40.4902	28.2278	21.0997	56.4169
Empire	MD07G1259300	MD07G1259300	Note=cysteine-rich RLK (RECEPTOR-like protein kinase) 8	10.1452	8.85396	18.0085	23.5471	5.62288	20.7752	8.70156	6.03838	26.2065	14.6453	7.93387	12.9922
Empire	MD07G1270800	MD07G1270800	Note=tubulin beta 8	2605.49	3168.05	1891.18	2762.04	4963.64	1609.79	3273.9	3288.47	2074.2	2758.63	5995.72	3868.34
Empire	MD07G1275100	MD07G1275100	Note=Divalent ion symporter	46.5816	45.9656	31.5715	22.0301	24.3362	70.1216	56.7302	53.5821	18.8266	16.6308	25.8719	28.6738
Empire	MD07G1277000	MD07G1277000	Note=detoxifying efflux carrier 35	11.3489	1.88271	23.3158	30.2979	20.4076	11.0544	1.91446	1.18066	13.7548	11.5575	15.3072	13.7618
Empire	MD07G1277100	MD07G1277100	Note=detoxifying efflux carrier 35	1.65068	3.2193	3.88596	5.31882	7.07785	0.559013	1.1434	1.92011	4.78107	5.87085	5.79251	5.61411
Empire	MD07G1283200	MD07G1283200	Note=Protein of unknown function	2.63088	1.1912	3.02409	3.75577	5.29309	0.279507	1.91446	1.80353	2.36076	4.94219	8.43516	5.6904
Empire	MD07G1289200	MD07G1289200	Note=pectin methylesterase PCR fragment F	142.823	49.2851	50.0488	68.8155	81.2716	128.701	141.5	60.6826	151.513	63.8739	96.209	112.578
Empire	MD10G1046600	MD10G1046600	Note=forkhead-associated (FHA) domain-containing protein	12.3291	14.3127	21.1082	31.4636	31.6796	6.16682	8.90093	23.8397	21.2538	41.0622	52.7878	26.9435
Empire	MD10G1047000	MD10G1047000	Note=leucine-rich repeat transmembrane protein kinase family protein	8.40828	1.24006	4.29422	4.87333	1.63302	3.6103	4.40062	1.88511	5.60768	7.61576	1.0618	7.06325
Empire	MD10G1054000	MD10G1054000	Note=damaged DNA binding	7.73779	9.32186	4.7176	6.38266	17.2816	0.969259	4.40062	5.70512	2.4203	2.97654	18.4748	10.5627
Empire	MD10G1061400	MD10G1061400	Note=SAUR-like auxin-responsive protein family	30.7963	13.2096	16.8744	13.6901	14.6592	54.4545	90.0676	40.1037	54.3571	26.1786	39.6456	62.4335
Empire	MD10G1062500	MD10G1062500	Note=arginine decarboxylase 2	1620.8	795.154	1771.19	1633.51	745.182	2121.69	1603.14	485.012	1778.69	1023.09	946.056	1476.8
Empire	MD10G1064400	MD10G1064400	Note=Receptor-like protein kinase-related family protein	1.20369	3.30113	2.19245	4.93108	1.00404	8.2541	0	0	0	1.41902	1.58677	2.18562
Empire	MD10G1066500	MD10G1066500	Note=Minichromosome maintenance (MCM2/3/5) family protein	38.9987	69.6158	115.006	120.127	173.856	11.8684	37.1927	106.662	117.351	195.113	242.727	175.598
Empire	MD10G1067800	MD10G1067800	Note=beta-galactosidase 3	23.231	37.1837	33.6582	54.6363	51.0672	7.7721	15.8874	33.9498	24.9106	49.0402	73.3507	42.8623
Empire	MD10G1068300	MD10G1068300	Note=Translation initiation factor SUI1 family protein	10.9705	7.63098	9.04205	8.25364	4.44812	35.7489	10.7157	13.6587	11.8038	9.35443	15.3191	35.4621
Empire	MD10G1077400	MD10G1077400	Note=coatomer gamma-2 subunit	0	1.54549	0	2.9118	1.23899	1.35001	1.81478	1.44884	0	1.03381	4.24126	1.3178
Empire	MD10G1080800	MD10G1080800	Note=G-box binding factor 1	4.88342	0.434936	5.18632	3.26884	5.09607	2.42578	1.91446	2.94918	8.08753	5.93335	8.9779	9.45997
Empire	MD10G1081600	MD10G1081600	Note=Protein of unknown function (DUF677)	28.6986	9.43186	27.0959	22.61	12.7839	19.5648	15.9607	11.7687	32.2906	19.4732	20.5748	22.038
Empire	MD10G1083700	MD10G1083700	Note=Protein of unknown function	8.94149	9.48072	12.5046	14.3934	14.0346	2.67054	7.45848	12.2498	12.8091	13.9874	13.7264	11.8384
Empire	MD10G1087700	MD10G1087700	Note=maternal effect embryo arrest 14	499.606	835.278	454.431	502.776	251.788	1201.97	762.548	1104.21	785.58	735.34	299.975	785.262
Empire	MD10G1088400	MD10G1088400	Note=phragmoplast orienting kinesin 2	28.0457	22.6534	45.6488	65.4591	54.4018	8.6604	12.7298	19.9216	53.5444	66.2998	73.8994	42.8844
Empire	MD10G1089700	MD10G1089700	Note=ARM repeat superfamily protein	22.835	30.1819	32.0251	37.7246	47.4114	14.1031	22.9208	32.8478	32.2906	43.8074	60.0842	44.141
Empire	MD10G1095100	MD10G1095100	Note=minichromosome maintenance 10	4.05807	2.83322	4.79317	4.00537	9.53687	0.689753	0.5717	5.93337	4.84061	5.61052	21.6366	9.15409
Empire	MD10G1095900	MD10G1095900	Note=CYCLIN D3	21.3392	18.3859	26.3701	36.669	44.0463	15.3329	13.2752	12.0718	42.1504	28.5932	74.9849	42.5117
Empire	MD10G1098800	MD10G1098800	Note=Plant basic secretory protein (BSP) family protein	3.07787	3.23637	0.861868	6.54171	2.24303	4.4308	3.72924	4.5146	6.4343	5.91349	8.447	8.32964
Empire	MD10G1105200	MD10G1105200	Note=L-O-methylthreonine resistant 1	2.02904	0.756261	2.16223	0.240395	1.43601	4.90528	4.30094	3.49047	7.02274	2.79539	2.64265	3.51296
Empire	MD12G1250500	MD12G1250500	Note=RmlC-like cupins superfamily protein	1.20369	0.370185	8.6489	11.3828	4.34595	15.1186	1.24308	0.471277	11.9229	5.63038	4.21166	5.68404
Empire	MD12G1250700	MD12G1250700	Note=PR5-like receptor kinase	4.50506	5.44041	8.1953	4.51015	1.20105	15.075	3.15754	2.96769	1.65323	5.4127	0.524977	3.40647
Empire	MD12G1250800	MD12G1250800	Note=Protein kinase superfamily protein	10.5922	13.5539	17.2374	12.9505	4.32698	34.4788	11.7594	9.26932	9.56213	6.97327	4.22942	8.44456
Empire	MD12G1252200	MD12G1252200	Note=GDSL-like Lipase/Acylhydrolase superfamily protein	1635.81	1535.73	1299.39	2359.7	2176.61	245.435	529.344	1035.82	1115.05	958.527	1184.35	581.872
Empire	MD12G1252500	MD12G1252500	Note=GDSL-like Lipase/Acylhydrolase superfamily protein	9958.02	12077.8	9033.18	9214.88	13935	4139.92	5255.82	6651.75	3916.93	4086.81	7269.22	4095.06
Empire	MD12G1256600	MD12G1256600	Note=chromatin remodeling 4	44.8447	26.6094	13.7143	12.2784	15.4852	4.8168	19.517	15.264	11.2154	6.45707	13.1896	10.9557
Both Empire and Gala	MD03G1010400	MD03G1010400	Note=Family of unknown function (DUF716)	60.183	29.1388	17.6154	44.1075	14.1061	91.7311	84.6555	111.267	36.9456	49.7204	27.4883	343.63
Both Empire and Gala	MD03G1011800	MD03G1011800	Note=Late embryogenesis abundant protein (LEA) family protein	2.25253	9.9657	66.3185	77.2806	21.2482	16.6134	18.5465	16.7062	827.741	273.731	25.3528	47.4983
Both Empire and Gala	MD03G1014400	MD03G1014400	Note=peroxidase 2	7.89265	6.06836	20.1405	10.272	1.83003	40.4638	68.343	42.5102	28.865	23.1397	4.77809	46.1642
Both Empire and Gala	MD03G1017300	MD03G1017300	Note=Leucine-rich receptor-like protein kinase family protein	0	0	0.423377	1.3641	0.215983	4.23355	16.5324	2.89767	3.89491	4.29665	1.58085	30.0788
Both Empire and Gala	MD03G1019800	MD03G1019800	Note=receptor-like protein kinase 1	16.9028	7.58088	18.4773	17.056	1.47394	24.3658	13.9465	8.68639	13.3975	20.3047	1.05587	65.019
Both Empire and Gala	MD03G1020200	MD03G1020200	Note=receptor-like protein kinase 1	16.9028	7.95106	18.4773	17.9485	1.25796	24.3658	13.9465	8.65138	13.3975	20.9533	1.05587	67.5502
Both Empire and Gala	MD03G1020400	MD03G1020400	Note=Histone superfamily protein	1181.19	1383.52	2698.01	4257.95	3334.02	149.83	547.794	1840.15	3064.83	3737.81	4164.42	2510.56
Both Empire and Gala	MD03G1023100	MD03G1023100	Note=Histone superfamily protein	450.398	649.986	726.691	1228.35	1320.61	47.689	337.617	1307.82	847.345	1542.39	2029.69	1202.68
Both Empire and Gala	MD03G1044600	MD03G1044600	Note=Ribonuclease E inhibitor RraA/Dimethylmenaquinone methyltransferase	7.35944	4.24921	3.43236	14.4972	4.70204	15.9082	5.6437	4.35144	9.68122	5.14001	1.05587	63.337
Both Empire and Gala	MD03G1049700	MD03G1049700	Note=Late embryogenesis abundant (LEA) hydroxyproline-rich glycoprotein family	0.601847	1.94746	1.28524	0.952371	3.10696	0.308998	8.03018	0.860973	1.59369	2.10721	11.066	5.75978
Both Empire and Gala	MD03G1049900	MD03G1049900	Note=cytokinin response factor 4	39.824	24.6096	44.7113	70.1487	59.0353	203.834	25.8789	23.349	51.7056	38.8765	54.4338	289.082
Both Empire and Gala	MD03G1056400	MD03G1056400	Note=laccase 3	3.61108	6.63403	6.87983	3.08927	6.19495	1.48601	3.62956	2.51291	4.84061	0	4.74848	2.83498
Both Empire and Gala	MD03G1057400	MD03G1057400	Note=WRKY DNA-binding protein 33	243.879	148.811	306.992	471.305	42.7051	659.931	275.12	98.8255	721.465	403.153	87.7324	559.411
Both Empire and Gala	MD03G1065400	MD03G1065400	Note=mitogen-activated protein kinase kinase kinase 14	82.2103	41.5846	58.5768	100.907	5.11504	54.7996	104.911	20.3049	272.811	67.5644	30.7033	47.47
Both Empire and Gala	MD03G1072400	MD03G1072400	Note=Quinone reductase family protein	46.9424	70.0657	33.1592	27.9382	16.8117	87.3156	39.0339	69.1342	20.4202	20.0791	9.52064	45.0715
Both Empire and Gala	MD07G1177700	MD07G1177700	Note=Protein of unknown function	35.0268	29.5209	10.2215	13.3672	4.32698	42.2283	23.3195	10.3965	7.20137	8.69221	3.70444	49.8887
Both Empire and Gala	MD07G1187000	MD07G1187000	Note=3-ketoacyl-CoA synthase 19	69.0207	34.7011	28.9255	6.88955	18.0917	44.6259	70.2106	72.2025	51.1697	30.6003	12.7238	44.8499
Both Empire and Gala	MD07G1187400	MD07G1187400	Note=3-ketoacyl-CoA synthase 19	1280.31	1152	549.825	126.236	286.99	609.515	1833.26	1922.2	859.31	577.357	168.806	704.079
Both Empire and Gala	MD07G1187800	MD07G1187800	Note=3-ketoacyl-CoA synthase 19	3.83458	12.5448	40.4927	70.0153	46.4264	8.47463	0	22.6805	25.3869	69.0445	104.903	90.4633
Both Empire and Gala	MD07G1201200	MD07G1201200	Note=ROTUNDIFOLIA like 8	1.20369	0.805121	2.57049	0.47772	0	1.76026	7.08614	1.18066	0	1.15564	1.58677	1.94808
Both Empire and Gala	MD07G1201700	MD07G1201700	Note=RING-H2 finger C2A	67.2838	32.5508	39.6761	32.1113	9.44202	31.1822	63.8427	14.2931	66.7633	48.0985	25.8956	34.4357
Both Empire and Gala	MD07G1211400	MD07G1211400	Note=ZCF37	12.3291	10.6743	6.50179	5.52852	3.89502	22.7652	8.5022	8.53479	5.54814	8.20185	3.1617	18.8423
Both Empire and Gala	MD07G1215700	MD07G1215700	Note=ortholog of sugar beet HS1 PRO-1 2	25.1051	9.41596	15.9068	31.384	5.27412	25.42	24.9349	2.86267	86.7141	20.4432	16.3749	23.8966
Both Empire and Gala	MD07G1221300	MD07G1221300	Note=Alpha/beta hydrolase related protein	9.31984	11.7983	14.5157	25.6502	1.67096	28.0984	19.0449	3.68864	30.2205	26.1558	2.63673	41.8204
Both Empire and Gala	MD07G1222900	MD07G1222900	Note=zinc finger (CCCH-type) family protein	1752.48	1841.93	160.323	222.929	64.2801	555.848	1782.02	539.366	268.997	197.797	393.368	633.802
Both Empire and Gala	MD07G1225400	MD07G1225400	Note=Mad3/BUB1 homology region 1	49.3849	69.9285	92.2349	117.315	147.993	8.21709	25.533	77.2294	68.9454	98.1274	169.27	109.025
Both Empire and Gala	MD07G1227800	MD07G1227800	Note=laccase 5	7.20459	11.7324	12.5953	2.02235	5.4332	13.8426	6.2154	11.5288	12.5709	2.61425	0.524977	3.24283
Both Empire and Gala	MD07G1235700	MD07G1235700	Note=Leucine-rich repeat protein kinase family protein	162.735	115.131	28.8046	15.7829	16.1478	109.671	64.4408	60.2773	12.69	15.6823	10.5706	52.6226
Both Empire and Gala	MD07G1236200	MD07G1236200	Note=Leucine-rich repeat protein kinase family protein	286.23	247.83	43.8343	20.9543	33.3566	182.464	64.9128	73.1879	14.2837	12.5443	9.00751	62.1469
Both Empire and Gala	MD07G1236500	MD07G1236500	Note=Leucine-rich repeat protein kinase family protein	414.816	359.558	57.8662	25.8946	34.2775	242.506	384.789	375.044	53.7686	46.2325	22.7931	128.396
Both Empire and Gala	MD07G1236800	MD07G1236800	Note=Leucine-rich repeat protein kinase family protein	52.4452	45.7273	7.72658	3.79817	3.62213	23.603	239.264	240.803	30.0419	25.3978	11.137	69.9767
Both Empire and Gala	MD07G1238100	MD07G1238100	Note=Disease resistance protein (TIR-NBS-LRR class) family	18.2613	5.42452	8.21041	10.1594	3.48202	9.72734	9.47263	1.92011	9.8003	2.63398	5.29714	5.04366
Both Empire and Gala	MD07G1246000	MD07G1246000	Note=Disease resistance protein (TIR-NBS-LRR class) family	45.7563	27.8813	79.8967	69.8436	27.7161	90.1287	30.1066	24.8114	67.5829	60.0411	18.4867	66.346
Both Empire and Gala	MD07G1258600	MD07G1258600	Note=NB-ARC domain-containing disease resistance protein	2.25253	1.17531	4.7176	3.08313	0.197014	7.59253	1.24308	0.471277	0	1.59711	0	8.96023
Both Empire and Gala	MD07G1260000	MD07G1260000	Note=disease resistance protein (TIR-NBS-LRR class)	1.80554	2.70372	3.43236	2.97166	0.825994	5.71431	3.62956	0.471277	2.4203	0.302975	0	3.73754
Both Empire and Gala	MD07G1273000	MD07G1273000	Note=cytochrome P450	6.08711	2.88208	3.44747	3.5123	2.83407	14.9672	1.24308	0.97756	3.30646	2.41018	1.58677	9.33176
Both Empire and Gala	MD07G1279400	MD07G1279400	Note=Copper transport protein family	671.277	296.688	366.672	276.518	102.32	934.588	1328.51	423.032	370.695	383.632	358.232	1223.57
Both Empire and Gala	MD07G1282800	MD07G1282800	Note=chitinase A	36.2129	42.062	43.154	52.6785	11.094	107.683	101.461	66.1744	80.8613	72.0176	20.1031	83.9428
Both Empire and Gala	MD10G1048100	MD10G1048100	Note=Ribosomal protein L33 family protein	2.02904	3.41231	0.423377	1.13291	0.844962	4.90528	3.25722	0.35469	2.4203	3.62208	3.70444	3.21263
Both Empire and Gala	MD10G1050200	MD10G1050200	Note=EXORDIUM like 2	1162.42	1906.74	992.51	895.799	580.86	2300.64	1144.1	1313.09	1081.7	1099.65	407.574	1179.76
Both Empire and Gala	MD10G1052800	MD10G1052800	Note=2-oxoglutarate (2OG) and Fe(II)-dependent oxygenase superfamily protein	0	2.237	2.5856	1.7221	0.215983	3.80528	15.6616	3.35738	1.65323	0.951572	2.11175	75.5909
Both Empire and Gala	MD10G1053000	MD10G1053000	Note=2-oxoglutarate (2OG) and Fe(II)-dependent oxygenase superfamily protein	1.20369	2.5913	0.423377	5.75357	0	9.14635	7.53178	2.81609	0	4.57365	1.04995	53.167
Both Empire and Gala	MD10G1053200	MD10G1053200	Note=2-oxoglutarate (2OG) and Fe(II)-dependent oxygenase superfamily protein	23.282	9.59309	55.6736	60.6804	10.4461	32.0776	9.0739	2.86267	16.704	15.2605	7.39112	13.2941
Both Empire and Gala	MD10G1054400	MD10G1054400	Note=basic helix-loop-helix (bHLH) DNA-binding superfamily protein	32.1725	51.1493	73.6821	118.339	94.0159	26.2716	16.4591	54.7373	75.737	93.0777	117.036	66.6504
Both Empire and Gala	MD10G1069000	MD10G1069000	Note=dehydrin LEA	0.825342	0.370185	8.69424	15.0685	0	4.15654	0	0	374.352	96.6759	1.0618	4.98644
Both Empire and Gala	MD10G1104100	MD10G1104100	Note=salt tolerance zinc finger	32.6881	14.5839	32.9628	60.1755	7.94911	24.2918	32.4198	8.63287	233.446	70.057	17.9736	44.0171
Both Empire and Gala	MD10G1105100	MD10G1105100	Note=Protein of unknown function	4.65992	5.48927	2.16223	2.49394	1.67096	7.7721	2.95818	2.24473	4.01399	2.67357	0.530898	6.93268
Both Empire and Gala	MD12G1249400	MD12G1249400	Note=Protein of unknown function	8.64936	9.72502	27.1715	24.5927	19.0884	1.73602	0.5717	11.5453	22.788	15.3484	30.5967	14.403
Both Empire and Gala	MD12G1256400	MD12G1256400	Note=Malectin/receptor-like protein kinase family protein	6.24197	8.6597	17.0862	20.3621	2.28097	34.4716	13.3748	6.62625	16.8826	26.0369	9.52064	29.2689
Gala	MD03G1009700	MD03G1009700	Note=Protein of unknown function	4.28157	5.03844	4.32445	4.91016	3.81914	1.73077	0	17.7345	0	19.0874	0	3.09374
Gala	MD03G1018200	MD03G1018200	Note=alpha/beta-Hydrolases superfamily protein	13.6014	31.6443	11.1589	11.6192	19.4372	19.4789	0	5.67504	0	5.4962	1.0618	6.28387
Gala	MD03G1022000	MD03G1022000	Note=receptor-like protein kinase 1	0.601847	2.31764	1.30036	2.07914	0.825994	3.649	1.91446	1.44884	8.67597	7.13164	0.530898	11.5134
Gala	MD03G1025800	MD03G1025800	Note=Protein of unknown function	26.601	24.7927	29.3186	39.2391	34.4758	27.4558	3.82892	11.83	26.6829	40.0864	27.4527	17.2356
Gala	MD03G1026000	MD03G1026000	Note=NB-ARC domain-containing disease resistance protein	10.2138	6.15142	5.17121	9.34511	7.02095	15.1556	6.51444	1.92011	7.84936	3.90838	4.22942	4.42847
Gala	MD03G1028000	MD03G1028000	Note=F-box family protein	4.43643	4.76479	8.14996	9.1615	6.88084	9.00284	0.671381	2.15822	1.65323	1.37637	4.21166	0.838186
Gala	MD03G1031700	MD03G1031700	Note=Protein of unknown function	5.86362	7.17896	7.71147	7.91809	9.46099	14.3954	18.4468	21.9682	7.9089	21.3473	18.4985	33.8581
Gala	MD03G1032900	MD03G1032900	Note=Protein of unknown function	2.02904	3.89492	6.47156	3.69591	3.28501	3.08604	12.1318	20.8023	10.1506	18.704	3.69852	17.0259
Gala	MD03G1041000	MD03G1041000	Note=cystatin B	11.7272	25.0128	39.6912	38.9972	41.9476	20.0075	0.5717	56.0411	4.95969	53.5764	6.36486	44.3722
Gala	MD03G1045400	MD03G1045400	Note=NB-ARC domain-containing disease resistance protein	118.268	77.4377	101.081	109.6	79.0445	149.754	840.624	236.726	736.256	421.635	288.544	249.702
Gala	MD03G1048800	MD03G1048800	Note=Leucine-rich repeat protein kinase family protein	0.825342	2.31764	3.00898	2.19982	2.87201	3.63979	3.72924	0.860973	3.24692	0.385212	0.530898	0
Gala	MD03G1054200	MD03G1054200	Note=Haloacid dehalogenase-like hydrolase (HAD) superfamily protein	1.80554	2.43125	0.876981	1.37023	1.98911	2.5398	0	7.09381	0	2.72678	0	2.24999
Gala	MD03G1059100	MD03G1059100	Note=GCN5L1 family protein	2.85438	1.14234	2.60072	3.57523	5.97897	5.5013	0	5.7187	4.01399	4.6163	5.82212	1.94252
Gala	MD03G1059700	MD03G1059700	Note=UDP-Glycosyltransferase superfamily protein	68.6424	56.9405	20.6848	17.8917	27.5074	15.1494	28.6905	29.0095	14.3432	4.31333	8.99566	9.36093
Gala	MD03G1065600	MD03G1065600	Note=Protein phosphatase 2C family protein	155.719	93.5375	82.8602	88.3901	40.3293	16.734	394.628	48.0672	155.667	68.3301	87.7205	74.9759
Gala	MD03G1067500	MD03G1067500	Note=SELT-like protein precursor	28.6986	16.4813	12.8524	12.5551	18.077	17.1367	11.5864	100.76	14.2241	35.9204	9.5088	66.0553
Gala	MD03G1068800	MD03G1068800	Note=CRINKLY4 related 3	7.2908	8.66332	4.74783	2.44022	5.38793	2.46804	0	2.02513	0	1.25455	1.5927	0.925049
Gala	MD03G1070800	MD03G1070800	Note=HSP20-like chaperones superfamily protein	15.1835	12.6512	11.2043	10.899	11.704	20.7902	17.8751	21.0421	9.3835	15.7565	7.40297	25.5078
Gala	MD03G1071300	MD03G1071300	Note=NB-ARC domain-containing disease resistance protein	160.431	136.945	122.204	109.194	88.3464	119.706	2.48616	5.36401	9.62167	6.25606	6.35301	6.05215
Gala	MD03G1073700	MD03G1073700	Note=Protein of unknown function	17.3498	15.2766	8.55822	5.95866	10.5788	7.93985	15.5883	13.4655	0.826615	7.28681	5.2853	11.6843
Gala	MD07G1185600	MD07G1185600	Note=RAN GTPase 3	40.6494	49.6823	50.3664	47.7245	44.9787	63.6326	12.6038	3.43896	4.84061	5.77194	10.5232	7.36781
Gala	MD07G1192900	MD07G1192900	Note=C2H2 and C2HC zinc fingers superfamily protein	21.7351	11.6896	33.3861	47.5613	28.5011	70.4251	18.4732	7.3822	32.9911	38.0038	29.0987	149.597
Gala	MD07G1198600	MD07G1198600	Note=O-Glycosyl hydrolases family 17 protein	10.3	5.52224	16.3604	14.7033	2.28097	2.52177	3.62956	0.471277	25.6181	6.15715	4.23534	3.7942
Gala	MD07G1203700	MD07G1203700	Note=protein phosphatase 2CA	317.885	182.067	245.451	240.27	95.8153	127.17	295.009	63.7961	630.498	215.456	104.03	103.613
Gala	MD07G1205800	MD07G1205800	Note=RAB GTPase homolog A2B	6.98109	3.58948	1.73885	1.36717	5.31206	2.77704	0	0	0	0.302975	1.57493	0
Gala	MD07G1206400	MD07G1206400	Note=subtilase family protein	106.884	104.669	44.4542	22.2336	24.1349	40.918	137.158	228.694	38.837	52.059	21.7195	70.6456
Gala	MD07G1208000	MD07G1208000	Note=soybean gene regulated by cold-2	1537.67	1121.84	1126.33	973.325	163.817	190.958	1196.28	319.719	1047.65	882.485	294.307	271.798
Gala	MD07G1210900	MD07G1210900	Note=Protein of unknown function (DUF620)	10.5235	15.7262	17.1769	26.865	9.38512	15.7392	2.58584	0	4.78107	3.19728	7.40297	2.40306
Gala	MD07G1223600	MD07G1223600	Note=Protein phosphatase 2C family protein	1.80554	1.1912	0.846754	4.16135	2.24303	4.32203	11.088	2.12321	7.02274	11.1617	3.69852	12.2351
Gala	MD07G1226400	MD07G1226400	Note=PLAC8 family protein	2.02904	2.3665	3.00898	6.45173	2.47798	1.80778	1.91446	0	1.59369	0.951572	2.63673	1.77833
Gala	MD07G1229700	MD07G1229700	Note=transcription regulators	41.8706	42.6975	37.0301	59.3483	27.4095	16.5646	135.549	125.508	65.3938	42.9261	29.0454	8.67345
Gala	MD07G1236300	MD07G1236300	Note=Kinase interacting (KIP1-like) family protein	9.16498	8.82336	2.132	1.13598	1.02301	2.56929	13.5009	5.95187	4.90015	0	2.12359	3.01427
Gala	MD07G1238200	MD07G1238200	Note=Disease resistance protein (TIR-NBS-LRR class) family	3.45623	2.28586	6.04819	4.45643	3.28501	3.1283	5.44434	1.01257	8.08753	2.32795	7.9161	7.69276
Gala	MD07G1242900	MD07G1242900	Note=Encodes a close homolog of the Cauliflower OR (Orange) protein. The function of OR is to induce the differentiation of proplastids or other noncolored plastids into chromoplasts for carotenoid accumulation. Both proteins contain a Cysteine-rich zinc finger domain that is highly specific to DnaJ-like molecular chaperons.	6.68896	5.94009	3.46258	2.02235	3.30398	1.62952	3.25722	0	0	0.385212	0.524977	0.358575
Gala	MD07G1245500	MD07G1245500	Note=Encodes a close homolog of the Cauliflower OR (Orange) protein. The function of OR is to induce the differentiation of proplastids or other noncolored plastids into chromoplasts for carotenoid accumulation. Both proteins contain a Cysteine-rich zinc finger domain that is highly specific to DnaJ-like molecular chaperons.	20.8922	28.2944	19.823	18.4053	21.775	20.3712	22.2758	8.69795	11.3344	7.21693	3.68668	5.91204
Gala	MD07G1246200	MD07G1246200	Note=disease resistance protein (TIR-NBS-LRR class)	7.13595	9.273	15.5287	14.9345	4.38389	12.6351	1.24308	3.1057	2.4203	4.83398	1.58677	8.01452
Gala	MD07G1249900	MD07G1249900	Note=DERLIN-1	31.1747	24.9821	31.874	19.5705	10.7759	24.2921	9.37294	22.2166	11.0963	20.0092	3.1617	21.3799
Gala	MD07G1251200	MD07G1251200	Note=Disease resistance protein (CC-NBS-LRR class) family	12.3977	6.76111	24.2683	16.2254	5.58494	11.4801	33.8358	6.03345	30.3992	27.7102	16.3868	49.6587
Gala	MD07G1251600	MD07G1251600	Note=Uncharacterised conserved protein (UCP012943)	12.6898	12.8906	5.6097	5.3004	8.25994	5.88731	5.072	9.53378	5.54814	9.21287	7.90426	3.15994
Gala	MD07G1253800	MD07G1253800	Note=mitochondrion-localized small heat shock protein 23.6	55.7642	64.349	16.2697	21.0322	105.303	47.9721	18.1742	66.7608	10.4483	18.0448	95.536	88.258
Gala	MD07G1255200	MD07G1255200	Note=Leucine-rich repeat protein kinase family protein	2.63088	5.13378	3.00898	4.17363	3.12593	1.54499	3.82892	3.01919	1.59369	2.49242	8.98382	2.20867
Gala	MD07G1255400	MD07G1255400	Note=Plant invertase/pectin methylesterase inhibitor superfamily protein	9.31984	8.81975	25.0546	8.12472	14.3105	36.7205	21.106	6.50966	38.9561	10.9472	6.34709	9.25127
Gala	MD07G1259500	MD07G1259500	Note=ERECTA-like 1	24.7954	15.0665	17.691	31.0981	34.6654	12.5194	11.4604	20.3512	9.56213	31.7979	39.5687	27.4434
Gala	MD07G1261100	MD07G1261100	Note=disease resistance protein (TIR-NBS-LRR class)	0.825342	0.434936	0.423377	0.240395	1.22002	0.588505	10.3434	2.4614	9.56213	10.1781	2.64857	7.6713
Gala	MD07G1262900	MD07G1262900	Note=C-repeat-binding factor 4	8.33964	3.17162	16.2848	29.0362	0.215983	1.27826	15.4887	2.4614	279.361	56.9249	0.530898	3.64854
Gala	MD07G1268800	MD07G1268800	Note=CAP160 protein	30.3493	40.9638	708.985	1106.52	102.601	60.621	46.12	21.6466	3464.23	1306.38	95.4116	90.8042
Gala	MD07G1269700	MD07G1269700	Note=VASCULAR-RELATED NAC-DOMAIN 6	4.50506	4.3946	9.13273	12.8047	5.13401	7.79634	10.317	15.9434	3.95445	19.0224	11.5791	13.1403
Gala	MD07G1270200	MD07G1270200	Note=Protein of unknown function (DUF295)	1.42719	2.68783	1.70862	0.955441	0.863931	2.14627	5.17168	1.95512	7.84936	1.0734	5.2853	2.6406
Gala	MD07G1271300	MD07G1271300	Note=RNA polymerase III subunit RPC82 family protein	15.9226	10.1416	14.9844	13.8435	10.1279	17.5092	1.91446	5.90822	0.826615	8.38745	1.5927	8.13397
Gala	MD07G1279100	MD07G1279100	Note=heat shock protein 90.1	20.2041	12.75	8.14996	7.4373	26.1925	32.8241	6.01604	47.2426	3.89491	2.06762	21.6425	85.9958
Gala	MD07G1279900	MD07G1279900	Note=NAD(P)-binding Rossmann-fold superfamily protein	21.7176	16.9468	19.7927	16.1779	13.4582	23.6302	26.477	18.0489	24.4938	18.4288	8.45292	29.9389
Gala	MD07G1284200	MD07G1284200	Note=cytokinin response factor 4	2.02904	0.434936	9.08739	17.4038	3.03109	8.44383	1.7151	0.709381	40.9665	10.7202	10.0219	17.8587
Gala	MD07G1285100	MD07G1285100	Note=basic helix-loop-helix (bHLH) DNA-binding superfamily protein	0.601847	0	1.31547	2.02542	3.26604	1.04102	0	1.53535	0	5.27546	6.32933	3.88902
Gala	MD10G1047300	MD10G1047300	Note=leucine-rich repeat transmembrane protein kinase family protein	25.6894	14.5033	30.12	37.254	10.897	25.1906	27.9195	19.9137	32.5218	43.756	11.6561	39.3782
Gala	MD10G1049900	MD10G1049900	Note=ABC-2 type transporter family protein	22.9899	21.1948	140.408	111.926	26.7763	41.501	5.27136	20.5243	114.283	156.795	23.7483	74.5592
Gala	MD10G1053100	MD10G1053100	Note=2-oxoglutarate (2OG) and Fe(II)-dependent oxygenase superfamily protein	2.63088	0.805121	0.861868	1.37023	1.61405	2.45527	0.5717	0.471277	0	0	0	6.22238
Gala	MD10G1055300	MD10G1055300	Note=NAD(P)-linked oxidoreductase superfamily protein	19.9807	11.9632	8.13484	8.62489	10.7948	18.956	1.1434	1.53535	0.767073	2.12083	0	4.49998
Gala	MD10G1058600	MD10G1058600	Note=Ankyrin repeat family protein with DHHC zinc finger domain	21.3392	19.1862	10.7809	12.8077	15.5538	19.5248	8.32923	12.4694	3.95445	9.85217	2.11175	7.99228
Gala	MD10G1059000	MD10G1059000	Note=SAUR-like auxin-responsive protein family	2.02904	1.93157	1.73885	1.36717	1.7921	3.68731	7.3588	0.942554	4.01399	0.385212	1.05587	2.52409
Gala	MD10G1059200	MD10G1059200	Note=SAUR-like auxin-responsive protein family	4.65992	1.20709	1.28524	1.60142	2.40211	6.12455	2.38648	3.64206	7.20137	1.722	0.524977	3.27144
Gala	MD10G1070400	MD10G1070400	Note=SEC14-like 3	0.601847	1.14234	3.44747	3.20074	3.03109	2.48476	3.82892	2.93761	4.72152	0.302975	1.58677	1.31224
Gala	MD10G1075200	MD10G1075200	Note=RAD-like 1	6919.02	7159.64	555.422	251.539	344.703	539.237	2523.5	3534.95	169.625	308.933	63.6131	272.76
Gala	MD10G1078100	MD10G1078100	Note=Protein of unknown function	2.02904	2.8503	3.03921	3.50616	3.05006	11.3916	0	0	1.53415	10.1736	0	8.74249
Gala	MD10G1079800	MD10G1079800	Note=polyol/monosaccharide transporter 1	12.5526	12.6023	64.7912	60.2435	21.3694	51.61	17.3298	19.3024	145.905	94.7642	21.1293	61.7489
Gala	MD10G1083900	MD10G1083900	Note=hemoglobin 1	8.78663	8.8992	40.0391	36.676	6.4299	6.54005	5.17168	4.48946	19.7127	15.4671	0	3.99017
Gala	MD10G1085800	MD10G1085800	Note=allene oxide synthase	3.67972	1.99632	1.28524	2.43101	2.45901	5.11303	3.72924	2.8676	4.72152	3.62208	1.0618	9.64449
Gala	MD10G1087200	MD10G1087200	Note=Zinc-finger domain of monoamine-oxidase A repressor R1	9.76683	19.2375	21.1535	32.1291	25.0906	13.0604	1.34276	10.9905	9.68122	15.592	7.3852	5.90648
Gala	MD10G1099600	MD10G1099600	Note=1	13.3779	14.8405	22.4388	18.5158	23.7758	15.3571	4.97232	4.55454	10.3292	13.6462	4.74848	15.1901
Gala	MD10G1102000	MD10G1102000	Note=Protein phosphatase 2C family protein	70.8438	45.4938	45.5581	43.5881	12.2498	34.4139	85.4002	19.8223	52.0033	44.9896	19.513	43.3369
Gala	MD10G1102300	MD10G1102300	Note=2-oxoglutarate (2OG) and Fe(II)-dependent oxygenase superfamily protein	5.48526	15.3549	12.55	9.07458	7.14209	9.11686	2.95818	13.2236	1.53415	10.5113	1.57493	6.83127
Gala	MD10G1106000	MD10G1106000	Note=PLAC8 family protein	131.903	53.6065	69.9171	45.946	131.25	119.731	108.614	48.0946	78.7983	33.28	66.0484	43.1597
Gala	MD12G1248800	MD12G1248800	Note=Disease resistance protein (TIR-NBS-LRR class) family	198.087	156.95	124.215	113.953	102.419	167.293	102.956	92.7265	50.7003	44.7943	17.4308	72.3264
Gala	MD12G1251000	MD12G1251000	Note=receptor serine/threonine kinase	4.05807	3.97675	1.70862	1.43009	5.64918	3.36554	3.82892	3.4954	0.767073	1.8605	0	4.58128
Gala	MD12G1252700	MD12G1252700	Note=transcription activators	0	1.91568	0.438491	2.25968	3.32294	2.28978	0.5717	0.471277	1.59369	1.0734	0	2.40306
Gala	MD12G1253900	MD12G1253900	Note=Protein of unknown function	18.33	16.5937	21.8492	32.0014	25.1359	19.6919	2.38648	1.57035	5.72677	3.27952	4.22942	1.18722
